# Supplementary material for: Ethyl 3′-(2,4-dichloro­phen­yl)-5′-hydr­oxy-5′-methyl-4′,5′-dihydro­spiro­[fluorene-9,2′(3′H)-furan]-4′-carboxyl­ate
Source: Acta Crystallogr Sect E Struct Rep Online. 2009 Apr 8;65(Pt 5):o977–8. doi: 10.1107/S1600536809011854 (PMC2977674; doi:10.1107/S1600536809011854)
Supplement: Supplementary file 1 [file e-65-0o977-sup1.cif]

##############################################################################
###                                                                        ###
###        Electronic paper (Acta Crystallographica Section E)             ###
###                                                                        ###
##############################################################################
#                                                                            #
# This CIF contains the data in a paper accepted for publication in Acta     #
# Crystallographica Section E. It conforms to the requirements of Notes      #
# for Authors for Section E, and has been peer reviewed under the auspices   #
# of the IUCr Commission on Journals.                                        #
#                                                                            #
# Full details of the Crystallographic Information File format               #
# are given in the paper "The Crystallographic Information File (CIF):       #
# a New Standard Archive File for Crystallography" by S. R. Hall, F. H.      #
# Allen and I. D. Brown [Acta Cryst. (1991), A47, 655-685].                  #
#                                                                            #
# The current version of the core CIF dictionary is obtainable from          #
# ftp://ftp.iucr.org/pub/cif_core.dic. The current version number is 2.4.    #
#                                                                            #
# Software is freely available for graphical display of the structure(s) in  #
# this CIF.  For information consult the CIF home page http://www.iucr.org/  #
# cif/home.html                                                              #
#                                                                            #
# This file may be used for bona fide research purposes within the           #
# scientific community so long as proper attribution is given to the journal # 
# article from which it was obtained.                                        #
#                                                                            #
##############################################################################
                                             
data_global
_audit_creation_method     SHELXL-97
_journal_date_recd_electronic     2009-03-12
_journal_date_accepted     2009-03-30
_journal_name_full     'Acta Crystallographica, Section E'
_journal_year     2009
_journal_volume     65
_journal_issue      5
_journal_page_first     o977
_journal_page_last     o978
_journal_paper_category     QO
_journal_coeditor_code     FL2242
_publ_contact_author_name     'Prof. A. SubbiahPandi'
_publ_contact_author_address
;
      Department of Physics
      Presidency College (Autonomous)
      Chennai - 600 005
      India
;
_publ_contact_author_email     'a_spandian@yahoo.com'
_publ_contact_author_fax     ?
_publ_contact_author_phone     '91-944405093'
_publ_section_title
;\
Ethyl
3'-(2,4-dichlorophenyl)-5'-hydroxy-5'-methyl-4',5'-dihydrospiro[fluorene-9,\
2'(3'<i>H</i>)-furan]-4'-carboxylate
;
loop_
    _publ_author_name
    _publ_author_address
    'M. NizamMohideen'
;
Department of Physics
The New College (Autonomous)
Chennai 600 014
India
;
    'S. Thenmozhi'
;
Department of Physics
Presidency College (Autonomous)
Chennai 600 005
India
;
    'A. SubbiahPandi'
;
Department of Physics
Presidency College (Autonomous)
Chennai 600 005
India
;
    'G. Savitha'
;
Organic Chemistry Division
Central Leather Research Institute
Chennai 600 020
India
;
    'P. T. Perumal'
;
Organic Chemistry Division
Central Leather Research Institute
Chennai 600 020
India
;
data_I
_audit_creation_method     SHELXL-97
_chemical_name_systematic
;
Ethyl 3'-(2,4-dichlorophenyl)-5'-hydroxy-5'-methyl-4',5'-
dihydrospiro[fluorene-9,2'(3'<i>H</i>)-furan]-4'-carboxylate
;
_chemical_name_common     ?
_chemical_formula_moiety     'C26 H22 Cl2 O4'
_chemical_formula_sum     'C26 H22 Cl2 O4'
_chemical_formula_iupac     'C26 H22 Cl2 O4'
_chemical_formula_weight     469.34
_chemical_melting_point     ?
_symmetry_cell_setting     'Monoclinic'
_symmetry_space_group_name_H-M     'C 2/c'
_symmetry_space_group_name_Hall     '-C 2yc'
loop_
    _symmetry_equiv_pos_as_xyz
    'x, y, z'
    '-x, y, -z+1/2'
    'x+1/2, y+1/2, z'
    '-x+1/2, y+1/2, -z+1/2'
    '-x, -y, -z'
    'x, -y, z-1/2'
    '-x+1/2, -y+1/2, -z'
    'x+1/2, -y+1/2, z-1/2'
_cell_length_a     28.6811(13)
_cell_length_b     9.0600(4)
_cell_length_c     17.4074(8)
_cell_angle_alpha     90.00
_cell_angle_beta     92.072(3)
_cell_angle_gamma     90.00
_cell_volume     4520.4(4)
_cell_formula_units_Z     8
_cell_measurement_reflns_used     7176
_cell_measurement_theta_min     2.5
_cell_measurement_theta_max     25
_cell_measurement_temperature     293(2)
_exptl_crystal_description     Prismatic
_exptl_crystal_colour     yellow
_exptl_crystal_size_max     0.25
_exptl_crystal_size_mid     0.20
_exptl_crystal_size_min     0.20
_exptl_crystal_density_diffrn     1.379
_exptl_crystal_density_meas     ?
_exptl_crystal_density_method     'not measured'
_exptl_crystal_F_000     1952
_exptl_absorpt_coefficient_mu     0.318
_exptl_absorpt_correction_type     Multi-scan
_exptl_absorpt_process_details     '(SADABS; Bruker 2004)'
_exptl_absorpt_correction_T_min     0.916
_exptl_absorpt_correction_T_max     0.938
_exptl_special_details
;
;
_diffrn_ambient_temperature     293(2)
_diffrn_radiation_type     MoK\a
_diffrn_radiation_wavelength     0.71073
_diffrn_radiation_source     'fine-focus sealed tube'
_diffrn_radiation_monochromator     graphite
_diffrn_measurement_device_type
;
Bruker Kappa APEXII CCD
;
_diffrn_measurement_method     '\w and \f'
_diffrn_detector_area_resol_mean     ?
_diffrn_reflns_number     22504
_diffrn_reflns_av_R_equivalents     0.0563
_diffrn_reflns_av_sigmaI/netI     0.0479
_diffrn_reflns_theta_min     1.42
_diffrn_reflns_theta_max     27.84
_diffrn_reflns_theta_full     25.00
_diffrn_measured_fraction_theta_max     0.994
_diffrn_measured_fraction_theta_full     0.999
_diffrn_reflns_limit_h_min     -36
_diffrn_reflns_limit_h_max     37
_diffrn_reflns_limit_k_min     -11
_diffrn_reflns_limit_k_max     11
_diffrn_reflns_limit_l_min     -21
_diffrn_reflns_limit_l_max     22
_diffrn_standards_number     ?
_diffrn_standards_interval_count     ?
_diffrn_standards_interval_time     ?
_diffrn_standards_decay_%     0
_refine_special_details
;
Refinement of <i>F</i>^2^ against ALL reflections. The weighted <i>R</i>-factor
<i>wR</i> and goodness of fit <i>S</i> are based on <i>F</i>^2^, conventional
<i>R</i>-factors <i>R</i> are based on <i>F</i>, with <i>F</i> set to zero for
negative <i>F</i>^2^. The threshold expression of <i>F</i>^2^ >
\s(<i>F</i>^2^) is used only for calculating <i>R</i>-factors(gt) <i>etc</i>.
and is not relevant to the choice of reflections for refinement.
<i>R</i>-factors based on <i>F</i>^2^ are statistically about twice as large
as those based on <i>F</i>, and <i>R</i>- factors based on ALL data will be
even larger.
;
_reflns_number_total     5338
_reflns_number_gt     3663
_reflns_threshold_expression     I>2\s(I)
_refine_ls_structure_factor_coef     Fsqd
_refine_ls_matrix_type     full
_refine_ls_R_factor_all     0.0789
_refine_ls_R_factor_gt     0.0477
_refine_ls_wR_factor_gt     0.1237
_refine_ls_wR_factor_ref     0.1508
_refine_ls_goodness_of_fit_ref     1.039
_refine_ls_restrained_S_all     1.039
_refine_ls_number_reflns     5338
_refine_ls_number_parameters     291
_refine_ls_number_restraints     0
_refine_ls_hydrogen_treatment     constr
_refine_ls_weighting_scheme     calc
_refine_ls_weighting_details
          'calc w=1/[\s^2^(Fo^2^)+(0.0729P)^2^+2.471P] where P=(Fo^2^+2Fc^2^)/3'
_atom_sites_solution_hydrogens     geom
_atom_sites_solution_primary     direct
_atom_sites_solution_secondary     difmap
_refine_ls_shift/su_max     0.000
_refine_ls_shift/su_mean     0.000
_refine_diff_density_max     0.379
_refine_diff_density_min     -0.354
_refine_ls_extinction_method     none
_refine_ls_extinction_coef     ?
loop_
    _atom_type_symbol
    _atom_type_description
    _atom_type_scat_dispersion_real
    _atom_type_scat_dispersion_imag
    _atom_type_scat_source
    'C' 'C' 0.0033 0.0016
                         'International Tables Vol C Tables 4.2.6.8 and 6.1.1.4'
    'H' 'H' 0.0000 0.0000
                         'International Tables Vol C Tables 4.2.6.8 and 6.1.1.4'
    'O' 'O' 0.0106 0.0060
                         'International Tables Vol C Tables 4.2.6.8 and 6.1.1.4'
    'Cl' 'Cl' 0.1484 0.1585
                         'International Tables Vol C Tables 4.2.6.8 and 6.1.1.4'
_computing_data_collection     'APEX2 (Bruker, 2004)'
_computing_cell_refinement     'SAINT (Bruker, 2004)'
_computing_data_reduction     'XPREP (Bruker, 2004)'
_computing_structure_solution     'SHELXS97 (Sheldrick, 2008)'
_computing_structure_refinement     'SHELXL97 (Sheldrick, 2008)'
_computing_molecular_graphics     'ORTEP-3 (Farrugia, 1997)'
_computing_publication_material
;
SHELXL97 (Sheldrick, 2008) and PLATON (Spek, 2009)
;
loop_
    _atom_site_type_symbol
    _atom_site_label
    _atom_site_fract_x
    _atom_site_fract_y
    _atom_site_fract_z
    _atom_site_U_iso_or_equiv
    _atom_site_adp_type
    _atom_site_calc_flag
    _atom_site_refinement_flags
    _atom_site_occupancy
    _atom_site_disorder_assembly
    _atom_site_disorder_group
    Cl Cl1 0.06337(2) -0.03027(7) 0.10063(4) 0.0663(2) Uani d . 1 . .
    Cl Cl2 0.00329(2) 0.39144(8) -0.09056(4) 0.0652(2) Uani d . 1 . .
    O O1 0.21156(5) 0.19309(19) 0.21266(8) 0.0476(4) Uani d . 1 . .
    O O2 0.23543(6) -0.03879(18) 0.17193(10) 0.0550(4) Uani d . 1 . .
    H H2 0.2506 -0.0562 0.2117 0.082 Uiso calc R 1 . .
    O O3 0.25673(6) 0.04006(18) -0.01270(10) 0.0540(4) Uani d . 1 . .
    O O4 0.18812(5) -0.06733(17) 0.00380(9) 0.0455(4) Uani d . 1 . .
    C C1 0.23639(7) 0.1143(2) 0.15672(13) 0.0411(5) Uani d . 1 . .
    C C2 0.20777(6) 0.1382(2) 0.08249(11) 0.0331(4) Uani d . 1 . .
    H H2A 0.2135 0.2389 0.0645 0.040 Uiso calc R 1 . .
    C C3 0.15806(6) 0.1308(2) 0.10976(11) 0.0301(4) Uani d . 1 . .
    H H3 0.1508 0.0267 0.1186 0.036 Uiso calc R 1 . .
    C C4 0.16289(7) 0.2080(2) 0.19036(12) 0.0349(4) Uani d . 1 . .
    C C5 0.14777(8) 0.3679(2) 0.19083(12) 0.0401(5) Uani d . 1 . .
    C C6 0.16812(10) 0.4898(2) 0.15801(13) 0.0536(6) Uani d . 1 . .
    H H6 0.1963 0.4821 0.1336 0.064 Uiso calc R 1 . .
    C C7 0.14497(14) 0.6249(3) 0.16271(16) 0.0709(9) Uani d . 1 . .
    H H7 0.1579 0.7085 0.1409 0.085 Uiso calc R 1 . .
    C C8 0.10342(13) 0.6362(3) 0.19909(17) 0.0722(9) Uani d . 1 . .
    H H8 0.0883 0.7269 0.2005 0.087 Uiso calc R 1 . .
    C C9 0.08401(11) 0.5172(3) 0.23298(16) 0.0628(7) Uani d . 1 . .
    H H9 0.0561 0.5263 0.2581 0.075 Uiso calc R 1 . .
    C C10 0.10643(8) 0.3822(2) 0.22951(12) 0.0438(5) Uani d . 1 . .
    C C11 0.09519(8) 0.2392(3) 0.26364(13) 0.0442(5) Uani d . 1 . .
    C C12 0.05912(10) 0.1956(4) 0.30938(16) 0.0650(7) Uani d . 1 . .
    H H12 0.0350 0.2601 0.3201 0.078 Uiso calc R 1 . .
    C C13 0.05993(12) 0.0536(4) 0.33873(18) 0.0767(9) Uani d . 1 . .
    H H13 0.0359 0.0223 0.3693 0.092 Uiso calc R 1 . .
    C C14 0.09547(12) -0.0415(3) 0.32353(16) 0.0690(8) Uani d . 1 . .
    H H14 0.0959 -0.1349 0.3457 0.083 Uiso calc R 1 . .
    C C15 0.13054(9) -0.0010(3) 0.27593(14) 0.0505(6) Uani d . 1 . .
    H H15 0.1540 -0.0672 0.2639 0.061 Uiso calc R 1 . .
    C C16 0.13012(7) 0.1400(2) 0.24653(11) 0.0378(5) Uani d . 1 . .
    C C17 0.12017(6) 0.1925(2) 0.05700(11) 0.0300(4) Uani d . 1 . .
    C C18 0.12700(7) 0.3165(2) 0.01180(12) 0.0369(5) Uani d . 1 . .
    H H18 0.1564 0.3597 0.0125 0.044 Uiso calc R 1 . .
    C C19 0.09199(8) 0.3780(2) -0.03393(13) 0.0431(5) Uani d . 1 . .
    H H19 0.0978 0.4604 -0.0640 0.052 Uiso calc R 1 . .
    C C20 0.04839(7) 0.3160(2) -0.03454(12) 0.0405(5) Uani d . 1 . .
    C C21 0.03967(7) 0.1925(2) 0.00810(12) 0.0413(5) Uani d . 1 . .
    H H21 0.0101 0.1506 0.0074 0.050 Uiso calc R 1 . .
    C C22 0.07576(7) 0.1313(2) 0.05219(12) 0.0355(4) Uani d . 1 . .
    C C23 0.28555(8) 0.1735(3) 0.15764(15) 0.0597(7) Uani d . 1 . .
    H H23A 0.3002 0.1568 0.2073 0.089 Uiso calc R 1 . .
    H H23B 0.2848 0.2774 0.1471 0.089 Uiso calc R 1 . .
    H H23C 0.3029 0.1239 0.1192 0.089 Uiso calc R 1 . .
    C C24 0.22049(7) 0.0327(2) 0.01982(12) 0.0356(4) Uani d . 1 . .
    C C25 0.19678(9) -0.1675(3) -0.05956(14) 0.0541(6) Uani d . 1 . .
    H H25A 0.2275 -0.2115 -0.0531 0.065 Uiso calc R 1 . .
    H H25B 0.1952 -0.1145 -0.1080 0.065 Uiso calc R 1 . .
    C C26 0.16055(11) -0.2826(3) -0.05889(18) 0.0685(8) Uani d . 1 . .
    H H26A 0.1637 -0.3381 -0.0120 0.103 Uiso calc R 1 . .
    H H26B 0.1641 -0.3474 -0.1019 0.103 Uiso calc R 1 . .
    H H26C 0.1303 -0.2373 -0.0623 0.103 Uiso calc R 1 . .
loop_
    _atom_site_aniso_label
    _atom_site_aniso_U_11
    _atom_site_aniso_U_22
    _atom_site_aniso_U_33
    _atom_site_aniso_U_12
    _atom_site_aniso_U_13
    _atom_site_aniso_U_23
    Cl1 0.0460(4) 0.0596(4) 0.0915(5) -0.0247(3) -0.0215(3) 0.0354(3)
    Cl2 0.0504(4) 0.0691(4) 0.0743(5) 0.0082(3) -0.0234(3) 0.0176(3)
    O1 0.0330(8) 0.0669(10) 0.0423(9) -0.0021(7) -0.0079(7) -0.0085(7)
    O2 0.0522(10) 0.0538(10) 0.0579(10) 0.0060(8) -0.0121(8) 0.0140(8)
    O3 0.0441(10) 0.0515(10) 0.0677(11) -0.0063(7) 0.0194(8) -0.0078(8)
    O4 0.0390(8) 0.0434(8) 0.0540(9) -0.0071(7) -0.0003(7) -0.0137(7)
    C1 0.0308(11) 0.0483(12) 0.0439(12) -0.0006(9) -0.0042(9) 0.0008(9)
    C2 0.0267(10) 0.0317(10) 0.0406(11) -0.0033(7) -0.0025(8) 0.0009(8)
    C3 0.0268(10) 0.0263(9) 0.0368(10) -0.0033(7) -0.0030(8) 0.0011(7)
    C4 0.0318(10) 0.0345(10) 0.0381(11) -0.0020(8) -0.0041(8) 0.0015(8)
    C5 0.0517(13) 0.0346(11) 0.0333(10) -0.0043(9) -0.0074(9) -0.0035(8)
    C6 0.0795(18) 0.0389(12) 0.0423(13) -0.0168(12) -0.0022(12) -0.0051(10)
    C7 0.130(3) 0.0322(13) 0.0493(15) -0.0157(15) -0.0189(17) 0.0005(11)
    C8 0.110(3) 0.0433(15) 0.0613(17) 0.0191(15) -0.0230(18) -0.0063(13)
    C9 0.0715(18) 0.0554(16) 0.0603(16) 0.0205(13) -0.0138(14) -0.0078(13)
    C10 0.0489(13) 0.0430(12) 0.0387(11) 0.0062(10) -0.0081(10) -0.0037(9)
    C11 0.0400(12) 0.0532(13) 0.0392(12) -0.0001(10) -0.0028(10) -0.0026(10)
    C12 0.0506(15) 0.085(2) 0.0606(17) 0.0010(14) 0.0145(13) -0.0025(15)
    C13 0.071(2) 0.092(2) 0.069(2) -0.0250(18) 0.0225(16) 0.0101(17)
    C14 0.089(2) 0.0612(17) 0.0574(17) -0.0222(16) 0.0069(16) 0.0162(13)
    C15 0.0611(16) 0.0435(13) 0.0467(13) -0.0029(11) -0.0020(12) 0.0064(10)
    C16 0.0388(11) 0.0412(11) 0.0330(10) -0.0042(9) -0.0033(9) 0.0019(8)
    C17 0.0281(9) 0.0277(9) 0.0340(10) -0.0013(7) -0.0029(8) -0.0039(7)
    C18 0.0336(11) 0.0337(10) 0.0430(11) -0.0071(8) -0.0048(9) 0.0018(9)
    C19 0.0471(13) 0.0347(11) 0.0469(12) -0.0054(9) -0.0079(10) 0.0077(9)
    C20 0.0370(11) 0.0400(11) 0.0434(12) 0.0052(9) -0.0107(9) -0.0004(9)
    C21 0.0309(11) 0.0431(11) 0.0493(13) -0.0056(9) -0.0070(9) -0.0004(10)
    C22 0.0317(10) 0.0322(10) 0.0424(11) -0.0061(8) -0.0030(9) 0.0027(8)
    C23 0.0327(12) 0.0820(18) 0.0634(16) -0.0086(12) -0.0113(11) -0.0038(14)
    C24 0.0340(11) 0.0305(10) 0.0419(11) 0.0004(8) -0.0020(9) 0.0041(8)
    C25 0.0615(16) 0.0469(13) 0.0534(14) 0.0042(12) -0.0065(12) -0.0132(11)
    C26 0.078(2) 0.0479(15) 0.0779(19) -0.0077(13) -0.0150(16) -0.0140(13)
_geom_special_details
;
All e.s.d.'s (except the e.s.d. in the dihedral angle between two l.s. planes)
are estimated using the full covariance matrix. The cell e.s.d.'s are taken
into account individually in the estimation of e.s.d.'s in distances, angles
and torsion angles; correlations between e.s.d.'s in cell parameters are only
used when they are defined by crystal symmetry. An approximate (isotropic)
treatment of cell e.s.d.'s is used for estimating e.s.d.'s involving l.s.
planes.
;
loop_
    _geom_bond_atom_site_label_1
    _geom_bond_atom_site_label_2
    _geom_bond_site_symmetry_2
    _geom_bond_distance
    _geom_bond_publ_flag
    Cl1 C22 . 1.733(2) ?
    Cl2 C20 . 1.732(2) ?
    O1 C1 . 1.420(3) ?
    O1 C4 . 1.442(2) ?
    O2 C1 . 1.412(3) ?
    O2 H2 . 0.8200 ?
    O3 C24 . 1.203(3) ?
    O4 C24 . 1.320(2) ?
    O4 C25 . 1.456(3) ?
    C1 C23 . 1.508(3) ?
    C1 C2 . 1.521(3) ?
    C2 C24 . 1.506(3) ?
    C2 C3 . 1.520(3) ?
    C2 H2A . 0.9800 ?
    C3 C17 . 1.505(3) ?
    C3 C4 . 1.569(3) ?
    C3 H3 . 0.9800 ?
    C4 C16 . 1.512(3) ?
    C4 C5 . 1.512(3) ?
    C5 C6 . 1.383(3) ?
    C5 C10 . 1.391(3) ?
    C6 C7 . 1.396(4) ?
    C6 H6 . 0.9300 ?
    C7 C8 . 1.373(4) ?
    C7 H7 . 0.9300 ?
    C8 C9 . 1.358(4) ?
    C8 H8 . 0.9300 ?
    C9 C10 . 1.384(3) ?
    C9 H9 . 0.9300 ?
    C10 C11 . 1.466(3) ?
    C11 C16 . 1.386(3) ?
    C11 C12 . 1.386(3) ?
    C12 C13 . 1.384(4) ?
    C12 H12 . 0.9300 ?
    C13 C14 . 1.368(4) ?
    C13 H13 . 0.9300 ?
    C14 C15 . 1.376(4) ?
    C14 H14 . 0.9300 ?
    C15 C16 . 1.376(3) ?
    C15 H15 . 0.9300 ?
    C17 C22 . 1.389(3) ?
    C17 C18 . 1.389(3) ?
    C18 C19 . 1.377(3) ?
    C18 H18 . 0.9300 ?
    C19 C20 . 1.371(3) ?
    C19 H19 . 0.9300 ?
    C20 C21 . 1.371(3) ?
    C21 C22 . 1.382(3) ?
    C21 H21 . 0.9300 ?
    C22 Cl1 1 1.733(2) ?
    C23 H23A . 0.9600 ?
    C23 H23B . 0.9600 ?
    C23 H23C . 0.9600 ?
    C25 C26 . 1.472(4) ?
    C25 H25A . 0.9700 ?
    C25 H25B . 0.9700 ?
    C26 H26A . 0.9600 ?
    C26 H26B . 0.9600 ?
    C26 H26C . 0.9600 ?
loop_
    _geom_angle_atom_site_label_1
    _geom_angle_atom_site_label_2
    _geom_angle_atom_site_label_3
    _geom_angle_site_symmetry_1
    _geom_angle_site_symmetry_3
    _geom_angle
    _geom_angle_publ_flag
    C1 O1 C4 . . 111.55(15) ?
    C1 O2 H2 . . 109.5 ?
    C24 O4 C25 . . 116.72(17) ?
    O2 C1 O1 . . 110.58(18) ?
    O2 C1 C23 . . 111.83(19) ?
    O1 C1 C23 . . 107.81(18) ?
    O2 C1 C2 . . 106.62(17) ?
    O1 C1 C2 . . 104.00(16) ?
    C23 C1 C2 . . 115.72(19) ?
    C24 C2 C3 . . 116.91(16) ?
    C24 C2 C1 . . 112.78(17) ?
    C3 C2 C1 . . 102.23(16) ?
    C24 C2 H2A . . 108.2 ?
    C3 C2 H2A . . 108.2 ?
    C1 C2 H2A . . 108.2 ?
    C17 C3 C2 . . 117.24(16) ?
    C17 C3 C4 . . 114.73(15) ?
    C2 C3 C4 . . 101.89(15) ?
    C17 C3 H3 . . 107.5 ?
    C2 C3 H3 . . 107.5 ?
    C4 C3 H3 . . 107.5 ?
    O1 C4 C16 . . 113.98(16) ?
    O1 C4 C5 . . 111.29(16) ?
    C16 C4 C5 . . 101.64(17) ?
    O1 C4 C3 . . 104.61(15) ?
    C16 C4 C3 . . 111.10(16) ?
    C5 C4 C3 . . 114.56(16) ?
    C6 C5 C10 . . 120.4(2) ?
    C6 C5 C4 . . 129.6(2) ?
    C10 C5 C4 . . 109.98(18) ?
    C5 C6 C7 . . 117.9(3) ?
    C5 C6 H6 . . 121.1 ?
    C7 C6 H6 . . 121.1 ?
    C8 C7 C6 . . 121.0(3) ?
    C8 C7 H7 . . 119.5 ?
    C6 C7 H7 . . 119.5 ?
    C9 C8 C7 . . 121.2(3) ?
    C9 C8 H8 . . 119.4 ?
    C7 C8 H8 . . 119.4 ?
    C8 C9 C10 . . 119.0(3) ?
    C8 C9 H9 . . 120.5 ?
    C10 C9 H9 . . 120.5 ?
    C9 C10 C5 . . 120.6(2) ?
    C9 C10 C11 . . 130.8(2) ?
    C5 C10 C11 . . 108.50(19) ?
    C16 C11 C12 . . 119.9(2) ?
    C16 C11 C10 . . 108.35(19) ?
    C12 C11 C10 . . 131.6(2) ?
    C13 C12 C11 . . 118.3(3) ?
    C13 C12 H12 . . 120.8 ?
    C11 C12 H12 . . 120.8 ?
    C14 C13 C12 . . 121.1(3) ?
    C14 C13 H13 . . 119.4 ?
    C12 C13 H13 . . 119.4 ?
    C13 C14 C15 . . 121.0(3) ?
    C13 C14 H14 . . 119.5 ?
    C15 C14 H14 . . 119.5 ?
    C14 C15 C16 . . 118.4(3) ?
    C14 C15 H15 . . 120.8 ?
    C16 C15 H15 . . 120.8 ?
    C15 C16 C11 . . 121.2(2) ?
    C15 C16 C4 . . 128.4(2) ?
    C11 C16 C4 . . 110.23(18) ?
    C22 C17 C18 . . 115.87(18) ?
    C22 C17 C3 . . 121.93(17) ?
    C18 C17 C3 . . 122.18(17) ?
    C19 C18 C17 . . 122.68(19) ?
    C19 C18 H18 . . 118.7 ?
    C17 C18 H18 . . 118.7 ?
    C20 C19 C18 . . 119.0(2) ?
    C20 C19 H19 . . 120.5 ?
    C18 C19 H19 . . 120.5 ?
    C19 C20 C21 . . 120.98(19) ?
    C19 C20 Cl2 . . 120.33(17) ?
    C21 C20 Cl2 . . 118.68(16) ?
    C20 C21 C22 . . 118.69(19) ?
    C20 C21 H21 . . 120.7 ?
    C22 C21 H21 . . 120.7 ?
    C21 C22 C17 . . 122.71(18) ?
    C21 C22 Cl1 . 1 116.49(15) ?
    C17 C22 Cl1 . 1 120.78(15) ?
    C21 C22 Cl1 . . 116.49(15) ?
    C17 C22 Cl1 . . 120.78(15) ?
    C1 C23 H23A . . 109.5 ?
    C1 C23 H23B . . 109.5 ?
    H23A C23 H23B . . 109.5 ?
    C1 C23 H23C . . 109.5 ?
    H23A C23 H23C . . 109.5 ?
    H23B C23 H23C . . 109.5 ?
    O3 C24 O4 . . 123.5(2) ?
    O3 C24 C2 . . 122.80(19) ?
    O4 C24 C2 . . 113.70(17) ?
    O4 C25 C26 . . 107.2(2) ?
    O4 C25 H25A . . 110.3 ?
    C26 C25 H25A . . 110.3 ?
    O4 C25 H25B . . 110.3 ?
    C26 C25 H25B . . 110.3 ?
    H25A C25 H25B . . 108.5 ?
    C25 C26 H26A . . 109.5 ?
    C25 C26 H26B . . 109.5 ?
    H26A C26 H26B . . 109.5 ?
    C25 C26 H26C . . 109.5 ?
    H26A C26 H26C . . 109.5 ?
    H26B C26 H26C . . 109.5 ?
loop_
    _geom_torsion_atom_site_label_1
    _geom_torsion_atom_site_label_2
    _geom_torsion_atom_site_label_3
    _geom_torsion_atom_site_label_4
    _geom_torsion_site_symmetry_1
    _geom_torsion_site_symmetry_2
    _geom_torsion_site_symmetry_3
    _geom_torsion_site_symmetry_4
    _geom_torsion
    _geom_torsion_publ_flag
    C4 O1 C1 O2 . . . . -89.2(2) ?
    C4 O1 C1 C23 . . . . 148.26(19) ?
    C4 O1 C1 C2 . . . . 24.9(2) ?
    O2 C1 C2 C24 . . . . -48.0(2) ?
    O1 C1 C2 C24 . . . . -164.86(16) ?
    C23 C1 C2 C24 . . . . 77.1(2) ?
    O2 C1 C2 C3 . . . . 78.44(19) ?
    O1 C1 C2 C3 . . . . -38.47(19) ?
    C23 C1 C2 C3 . . . . -156.49(19) ?
    C24 C2 C3 C17 . . . . -73.5(2) ?
    C1 C2 C3 C17 . . . . 162.79(16) ?
    C24 C2 C3 C4 . . . . 160.35(16) ?
    C1 C2 C3 C4 . . . . 36.69(18) ?
    C1 O1 C4 C16 . . . . 120.28(19) ?
    C1 O1 C4 C5 . . . . -125.50(19) ?
    C1 O1 C4 C3 . . . . -1.3(2) ?
    C17 C3 C4 O1 . . . . -150.41(16) ?
    C2 C3 C4 O1 . . . . -22.69(18) ?
    C17 C3 C4 C16 . . . . 86.2(2) ?
    C2 C3 C4 C16 . . . . -146.11(16) ?
    C17 C3 C4 C5 . . . . -28.3(2) ?
    C2 C3 C4 C5 . . . . 99.43(19) ?
    O1 C4 C5 C6 . . . . 49.6(3) ?
    C16 C4 C5 C6 . . . . 171.4(2) ?
    C3 C4 C5 C6 . . . . -68.8(3) ?
    O1 C4 C5 C10 . . . . -132.24(18) ?
    C16 C4 C5 C10 . . . . -10.5(2) ?
    C3 C4 C5 C10 . . . . 109.4(2) ?
    C10 C5 C6 C7 . . . . -2.3(3) ?
    C4 C5 C6 C7 . . . . 175.7(2) ?
    C5 C6 C7 C8 . . . . 0.3(4) ?
    C6 C7 C8 C9 . . . . 1.4(4) ?
    C7 C8 C9 C10 . . . . -0.9(4) ?
    C8 C9 C10 C5 . . . . -1.1(4) ?
    C8 C9 C10 C11 . . . . 176.4(2) ?
    C6 C5 C10 C9 . . . . 2.7(3) ?
    C4 C5 C10 C9 . . . . -175.6(2) ?
    C6 C5 C10 C11 . . . . -175.3(2) ?
    C4 C5 C10 C11 . . . . 6.4(2) ?
    C9 C10 C11 C16 . . . . -176.7(2) ?
    C5 C10 C11 C16 . . . . 1.0(2) ?
    C9 C10 C11 C12 . . . . -0.1(4) ?
    C5 C10 C11 C12 . . . . 177.7(3) ?
    C16 C11 C12 C13 . . . . 1.9(4) ?
    C10 C11 C12 C13 . . . . -174.5(3) ?
    C11 C12 C13 C14 . . . . 0.4(5) ?
    C12 C13 C14 C15 . . . . -2.7(5) ?
    C13 C14 C15 C16 . . . . 2.7(4) ?
    C14 C15 C16 C11 . . . . -0.5(3) ?
    C14 C15 C16 C4 . . . . -176.5(2) ?
    C12 C11 C16 C15 . . . . -1.9(3) ?
    C10 C11 C16 C15 . . . . 175.3(2) ?
    C12 C11 C16 C4 . . . . 174.9(2) ?
    C10 C11 C16 C4 . . . . -8.0(2) ?
    O1 C4 C16 C15 . . . . -52.6(3) ?
    C5 C4 C16 C15 . . . . -172.4(2) ?
    C3 C4 C16 C15 . . . . 65.3(3) ?
    O1 C4 C16 C11 . . . . 131.00(19) ?
    C5 C4 C16 C11 . . . . 11.2(2) ?
    C3 C4 C16 C11 . . . . -111.1(2) ?
    C2 C3 C17 C22 . . . . 145.93(19) ?
    C4 C3 C17 C22 . . . . -94.6(2) ?
    C2 C3 C17 C18 . . . . -35.9(3) ?
    C4 C3 C17 C18 . . . . 83.6(2) ?
    C22 C17 C18 C19 . . . . 1.4(3) ?
    C3 C17 C18 C19 . . . . -176.88(19) ?
    C17 C18 C19 C20 . . . . 0.7(3) ?
    C18 C19 C20 C21 . . . . -1.5(3) ?
    C18 C19 C20 Cl2 . . . . 179.31(17) ?
    C19 C20 C21 C22 . . . . 0.2(3) ?
    Cl2 C20 C21 C22 . . . . 179.34(16) ?
    C20 C21 C22 C17 . . . . 2.1(3) ?
    C20 C21 C22 Cl1 . . . 1 -176.59(17) ?
    C20 C21 C22 Cl1 . . . . -176.59(17) ?
    C18 C17 C22 C21 . . . . -2.8(3) ?
    C3 C17 C22 C21 . . . . 175.45(19) ?
    C18 C17 C22 Cl1 . . . 1 175.82(15) ?
    C3 C17 C22 Cl1 . . . 1 -5.9(3) ?
    C18 C17 C22 Cl1 . . . . 175.82(15) ?
    C3 C17 C22 Cl1 . . . . -5.9(3) ?
    C25 O4 C24 O3 . . . . -3.3(3) ?
    C25 O4 C24 C2 . . . . 176.29(18) ?
    C3 C2 C24 O3 . . . . 170.8(2) ?
    C1 C2 C24 O3 . . . . -71.1(3) ?
    C3 C2 C24 O4 . . . . -8.7(3) ?
    C1 C2 C24 O4 . . . . 109.3(2) ?
    C24 O4 C25 C26 . . . . 171.0(2) ?
loop_
    _geom_hbond_atom_site_label_D
    _geom_hbond_atom_site_label_H
    _geom_hbond_atom_site_label_A
    _geom_hbond_site_symmetry_A
    _geom_hbond_distance_DH
    _geom_hbond_distance_HA
    _geom_hbond_distance_DA
    _geom_hbond_angle_DHA
    C2 H2A O3 7 0.98 2.37 3.331(3) 167.3
    C6 H6 O3 7 0.93 2.55 3.393(3) 151.4
    C3 H3 Cl1 1 0.98 2.57 3.082(2) 112.8
    C26 H26C Cg1 4_554 0.96 2.95 3.5560(10)
                                          122.0
