# Supplementary material for: Ethyl 3′-(2,4-dichloro­phen­yl)-5′-hydr­oxy-5′-methyl-4′,5′-dihydro­spiro­[fluorene-9,2′(3′H)-furan]-4′-carboxyl­ate
Source: Acta Crystallogr Sect E Struct Rep Online. 2009 Apr 8;65(Pt 5):o977–8. doi: 10.1107/S1600536809011854 (PMC2977674; doi:10.1107/S1600536809011854)
Supplement: Supplementary file 2 [file e-65-0o977-Isup2.hkl]

#
# h,k,l, Fc-squared, Fo-squared, sigma(Fo-squared) and status flag
#
data_I
_shelx_title ' GSF2 in C2/c'
_shelx_refln_list_code          4
_shelx_F_calc_maximum      393.40
_exptl_crystal_F_000      1952.00
_reflns_d_resolution_high  0.7610
 
loop_
 _symmetry_equiv_pos_as_xyz
 'x, y, z'
 '-x, y, -z+1/2'
 'x+1/2, y+1/2, z'
 '-x+1/2, y+1/2, -z+1/2'
 '-x, -y, -z'
 'x, -y, z-1/2'
 '-x+1/2, -y+1/2, -z'
 'x+1/2, -y+1/2, z-1/2'
 
_cell_length_a    28.6811
_cell_length_b     9.0600
_cell_length_c    17.4074
_cell_angle_alpha  90.000
_cell_angle_beta   92.072
_cell_angle_gamma  90.000
 
_shelx_F_squared_multiplier     1.000
 
loop_
 _refln_index_h
 _refln_index_k
 _refln_index_l
 _refln_F_squared_calc
 _refln_F_squared_meas
 _refln_F_squared_sigma
 _refln_observed_status
   2   0   0     6729.57       -2.73      2.73 o
   4   0   0    11303.33    11372.21    757.30 o
   6   0   0    17329.34    18276.95    835.14 o
   8   0   0      164.10      153.65     17.60 o
  10   0   0       64.31       85.35     13.28 o
  12   0   0     3070.09     2598.01    102.76 o
  14   0   0    20402.95    21126.71    772.25 o
  16   0   0     3821.18     3396.87    165.03 o
  18   0   0     9449.33     9468.82    434.66 o
  20   0   0     5602.34     5575.57    216.79 o
  22   0   0        8.10       20.18     20.64 o
  24   0   0     1592.89     1479.85     74.67 o
  26   0   0       27.33       25.27     26.32 o
  28   0   0        8.81       32.63     28.84 o
  30   0   0     1269.69     1441.82    136.87 o
  32   0   0     2778.22     2637.07    211.54 o
  34   0   0       62.70       16.57     66.47 o
  36   0   0      317.83      457.08     91.42 o
   1   1   0     5643.23     4141.78    154.05 o
   3   1   0    10803.50    11404.50    330.52 o
   5   1   0      126.49      122.88      6.78 o
   7   1   0    90354.27    91849.04   2208.82 o
   9   1   0    12281.21    12881.11    292.93 o
  11   1   0    31038.33    32544.12    785.93 o
  13   1   0      916.59      878.25     28.96 o
  15   1   0     4534.56     4845.62    124.04 o
  17   1   0     1835.42     1878.91     54.65 o
  19   1   0     2729.54     2624.39     68.66 o
  21   1   0     2930.05     2978.90     88.11 o
  23   1   0     3997.60     3788.69    110.28 o
  25   1   0     1610.17     1742.48     66.99 o
  27   1   0      438.70      428.19     30.46 o
  29   1   0       91.04       77.73     26.79 o
  31   1   0      757.89      624.69     68.29 o
  33   1   0       21.50      -42.86     42.86 o
  35   1   0      212.62      141.53     55.09 o
  37   1   0       85.54      178.54     57.68 o
   0   2   0    13221.30    12249.80    941.42 o
   2   2   0        9.25        0.13      2.89 o
   4   2   0    10843.20    12096.23    277.74 o
   6   2   0    25041.97    25899.60    588.59 o
   8   2   0      159.12      250.67     10.05 o
  10   2   0     3852.38     3849.08     82.63 o
  12   2   0    18547.86    20178.07    433.19 o
  14   2   0      290.35      269.69     13.25 o
  16   2   0    13466.87    13032.95    301.40 o
  18   2   0       88.23      118.76     14.69 o
  20   2   0      174.87      190.65     18.83 o
  22   2   0       54.36       31.94     16.07 o
  24   2   0     4312.49     4246.31    134.81 o
  26   2   0       36.99       -8.00     20.06 o
  28   2   0       74.91        8.27     21.88 o
  30   2   0      285.67      303.28     32.76 o
  32   2   0      128.32       98.12     36.58 o
  34   2   0      133.36      125.95     50.40 o
  36   2   0      159.85      118.54     53.66 o
   1   3   0    13718.41    14076.71    318.80 o
   3   3   0     2992.96     3169.61     71.13 o
   5   3   0     5641.31     5936.91    130.28 o
   7   3   0     1928.89     2289.87     50.55 o
   9   3   0      306.14      318.44     13.03 o
  11   3   0      784.99      804.13     23.01 o
  13   3   0     1901.45     1724.84     42.19 o
  15   3   0     1695.15     1603.18     42.33 o
  17   3   0     4104.63     3930.99    103.47 o
  19   3   0     1092.06      981.34     35.41 o
  21   3   0     2033.13     1911.99     63.33 o
  23   3   0        5.79      -19.31     19.31 o
  25   3   0     4552.45     4256.34    152.05 o
  27   3   0      331.11      277.44     32.37 o
  29   3   0        5.65       27.87     21.62 o
  31   3   0      721.21      771.24     47.08 o
  33   3   0      231.76      210.26     39.03 o
  35   3   0      124.53       25.22     52.63 o
   0   4   0     3421.47     3757.98    114.67 o
   2   4   0      839.85      706.64     21.20 o
   4   4   0       67.66       96.76      8.60 o
   6   4   0    13198.99    14049.40    303.90 o
   8   4   0    11039.16    11139.40    229.77 o
  10   4   0    13366.44    13280.47    274.12 o
  12   4   0      263.23      283.76     15.06 o
  14   4   0     2290.73     2305.21     64.47 o
  16   4   0        0.55       -3.54     10.16 o
  18   4   0      100.17      114.31     15.33 o
  20   4   0     2816.82     2762.26     92.93 o
  22   4   0      334.81      371.80     34.04 o
  24   4   0      799.91      798.49     53.62 o
  26   4   0     2127.83     1892.18     80.73 o
  28   4   0      524.13      561.83     43.25 o
  30   4   0        4.99        8.19     22.74 o
  32   4   0      212.03      255.98     77.53 o
  34   4   0        1.97        2.86     37.28 o
   1   5   0    14039.36    14143.66    306.99 o
   3   5   0     2849.53     2689.50     64.42 o
   5   5   0       17.77       -6.67      6.67 o
   7   5   0      512.66      565.94     20.67 o
   9   5   0     4387.36     4584.02    110.96 o
  11   5   0       15.89        5.78      9.50 o
  13   5   0      218.92      246.47     15.60 o
  15   5   0     2212.90     2208.58     64.06 o
  17   5   0      866.63      991.01     39.66 o
  19   5   0     4302.55     4025.87    129.30 o
  21   5   0      267.99      259.02     31.00 o
  23   5   0       56.24       43.47     23.44 o
  25   5   0      250.42      276.37     33.21 o
  27   5   0       97.93       95.31     26.88 o
  29   5   0      196.22      204.67     32.74 o
  31   5   0      511.28      585.22     59.16 o
  33   5   0      578.10      728.22     67.70 o
   0   6   0     8504.54     9278.57    306.13 o
   2   6   0      378.18      367.95     17.27 o
   4   6   0     1556.84     1529.28     44.01 o
   6   6   0      705.32      708.36     26.22 o
   8   6   0      896.72      889.17     30.71 o
  10   6   0     2362.07     2442.98     69.49 o
  12   6   0     5710.90     5215.96    135.65 o
  14   6   0      450.26      460.60     27.92 o
  16   6   0       24.95        1.57     14.68 o
  18   6   0      145.85      111.83     23.87 o
  20   6   0      333.73      268.98     31.55 o
  22   6   0      341.87      410.84     36.99 o
  24   6   0      411.42      327.81     35.21 o
  26   6   0      540.36      480.12     42.24 o
  28   6   0      196.43      228.52     44.21 o
  30   6   0       43.41       13.81     35.78 o
  32   6   0        4.88      -30.64     39.26 o
   1   7   0      623.43      682.59     27.10 o
   3   7   0      441.20      394.77     21.50 o
   5   7   0       39.30       20.11     11.53 o
   7   7   0        9.99       -1.32     16.01 o
   9   7   0       32.11       47.84     16.08 o
  11   7   0     1482.14     1450.28     52.26 o
  13   7   0       31.94       41.63     16.67 o
  15   7   0      964.38      954.62     53.05 o
  17   7   0       18.27       29.02     19.54 o
  19   7   0       41.83       21.06     21.42 o
  21   7   0      114.61       87.58     25.47 o
  23   7   0        8.97      -12.53     24.27 o
  25   7   0       12.36       17.76     24.34 o
  27   7   0      423.10      357.68     40.95 o
  29   7   0        1.18      -11.75     38.31 o
   0   8   0     1331.08     1241.08     81.74 o
   2   8   0      385.77      417.47     40.52 o
   4   8   0     1156.90      999.95     50.63 o
   6   8   0      118.16      120.52     20.57 o
   8   8   0     1021.12     1138.44     49.81 o
  10   8   0      117.18      153.44     24.93 o
  12   8   0     2480.85     2305.01    105.66 o
  14   8   0     1005.37      965.47     65.47 o
  16   8   0      573.31      489.56     39.99 o
  18   8   0        0.74      -19.99     19.99 o
  20   8   0      598.05      709.32     56.82 o
  22   8   0       54.13       66.25     26.64 o
  24   8   0        5.37       10.85     26.59 o
  26   8   0       16.38      -13.62     30.98 o
   1   9   0      901.03     1051.84     54.47 o
   3   9   0        0.78       -1.68     18.78 o
   5   9   0      195.35      168.28     26.96 o
   7   9   0       16.66       -2.01     19.62 o
   9   9   0       87.08       32.54     22.38 o
  11   9   0     1499.83     1416.22     76.71 o
  13   9   0      214.98      302.60     38.81 o
  15   9   0      124.02      177.40     35.85 o
  17   9   0        0.09       21.65     25.22 o
  19   9   0       47.83       14.39     27.67 o
  21   9   0       79.36       58.28     29.22 o
  23   9   0       11.01        1.02     27.46 o
   0  10   0       41.01       25.03     62.54 o
   2  10   0      369.40      416.04     38.33 o
   4  10   0        0.07        4.01     32.80 o
   6  10   0      705.58      927.96     65.31 o
   8  10   0      152.28      163.25     36.69 o
  10  10   0       36.61      -15.94     26.46 o
  12  10   0       17.14       46.17     38.78 o
  14  10   0       43.77       59.21     30.68 o
  16  10   0       11.88       59.23     30.54 o
  18  10   0      303.40      319.96     45.35 o
  20  10   0        0.17       59.33     46.43 o
   1  11   0      120.01      195.30     54.97 o
   3  11   0        0.90       45.13     42.53 o
   5  11   0       47.27       28.10     42.86 o
   7  11   0      277.96      410.52     64.36 o
   9  11   0       27.51       -4.08     46.41 o
  11  11   0        3.44      -41.91     41.91 o
  13  11   0      331.12      358.95    124.31 o
 -37   1   1      164.32      224.66     58.84 o
 -35   1   1      422.38      396.36    101.84 o
 -33   1   1       20.06       22.49     41.65 o
 -31   1   1        0.81       21.39     28.19 o
 -29   1   1      625.08      786.62     48.99 o
 -27   1   1     2699.05     2571.12    100.55 o
 -25   1   1     1479.42     1323.05     51.08 o
 -23   1   1      236.80      246.74     23.08 o
 -21   1   1      173.35      193.38     17.78 o
 -19   1   1      194.13      226.26     17.89 o
 -17   1   1       81.74      150.73     13.05 o
 -15   1   1     1753.34     1867.35     49.53 o
 -13   1   1      191.44      400.52     16.97 o
 -11   1   1    14525.70    15026.08    343.80 o
  -9   1   1    14263.14    14496.50    331.37 o
  -7   1   1     1008.32     1085.70     30.06 o
  -5   1   1     9508.81    10849.42    274.16 o
  -3   1   1    62543.10    72426.09   2082.47 o
  -1   1   1      432.51      354.00     14.16 o
   1   1   1    48284.50    43021.50   1151.11 o
   3   1   1    10294.31    12249.06    464.58 o
   5   1   1     4391.42     4729.60    126.63 o
   7   1   1     7872.44     8254.71    188.60 o
   9   1   1      454.07      469.76     15.11 o
  11   1   1        9.70       -5.95      5.95 o
  13   1   1     1459.31     1450.64     39.78 o
  15   1   1       13.91        3.74      8.26 o
  17   1   1     3053.39     3295.82     83.00 o
  19   1   1      446.03      583.57     25.47 o
  21   1   1     1860.56     1683.44     56.35 o
  23   1   1     2078.52     1933.46     64.25 o
  25   1   1     2471.68     2243.91     73.41 o
  27   1   1       83.34       65.62     22.21 o
  29   1   1      385.85      428.98     40.73 o
  31   1   1       14.92      -34.41     34.41 o
  33   1   1       74.08      143.78     49.35 o
  35   1   1        2.45        2.63     48.61 o
  37   1   1      146.70      226.18    129.44 o
 -36   2   1       34.83       13.37     50.77 o
 -34   2   1      201.32      229.25     56.06 o
 -32   2   1      313.61      303.89     40.81 o
 -30   2   1       27.48      -17.34     28.63 o
 -28   2   1      115.13       65.97     23.66 o
 -26   2   1       41.08       27.37     22.57 o
 -24   2   1     6914.21     6150.47    209.45 o
 -22   2   1     4523.96     4457.26    127.54 o
 -20   2   1        5.50       -6.38     11.73 o
 -18   2   1     6258.55     5831.19    149.49 o
 -16   2   1      592.33      721.00     25.65 o
 -14   2   1      699.11      808.32     24.45 o
 -12   2   1       87.52      104.64      8.88 o
 -10   2   1      783.56      691.41     21.49 o
  -8   2   1      164.62      224.76     10.40 o
  -6   2   1    13856.69    14556.91    314.28 o
  -4   2   1     8849.08     9079.09    196.65 o
  -2   2   1      102.62       91.35      5.85 o
   0   2   1    73251.12    75011.98   2139.86 o
   2   2   1      902.96      855.35     39.00 o
   4   2   1      467.14      509.52     22.27 o
   6   2   1      261.00      250.81     10.86 o
   8   2   1     1257.12     1292.10     33.79 o
  10   2   1     6661.03     6587.29    153.02 o
  12   2   1     3755.02     4508.99    101.90 o
  14   2   1    18193.47    18971.55    432.52 o
  16   2   1        2.39       -5.34      8.71 o
  18   2   1      383.40      384.58     27.06 o
  20   2   1     1386.94     1345.76     47.83 o
  22   2   1     2018.12     1965.90     70.45 o
  24   2   1      420.99      492.63     32.08 o
  26   2   1       34.38       26.09     25.09 o
  28   2   1       24.47       12.12     20.32 o
  30   2   1      259.31      227.19     40.74 o
  32   2   1       36.69       21.56     34.05 o
  34   2   1       37.45      119.14     40.03 o
  36   2   1      117.08       72.37     52.55 o
 -35   3   1        1.77      -34.27     46.64 o
 -33   3   1       55.46       76.74     48.49 o
 -31   3   1      721.93      835.25     48.38 o
 -29   3   1      417.55      408.26     45.08 o
 -27   3   1       58.29       61.80     24.71 o
 -25   3   1      961.24     1016.67     54.31 o
 -23   3   1      117.30      130.89     26.78 o
 -21   3   1      806.44      858.85     40.80 o
 -19   3   1      204.55      216.04     18.05 o
 -17   3   1      189.53      179.45     15.04 o
 -15   3   1     5882.39     5569.21    125.85 o
 -13   3   1    13827.42    13641.75    295.96 o
 -11   3   1     1776.47     1915.80     46.94 o
  -9   3   1     5181.59     4988.79    111.11 o
  -7   3   1     7921.55     8517.76    186.46 o
  -5   3   1        0.03        0.15      4.32 o
  -3   3   1      186.93      180.64      9.27 o
  -1   3   1    18642.71    18429.30    445.75 o
   1   3   1     6302.28     6137.77    151.25 o
   3   3   1     4974.48     4979.54    115.58 o
   5   3   1       25.82        9.38      4.60 o
   7   3   1     3296.20     3539.21     79.48 o
   9   3   1        1.43       -1.19      6.51 o
  11   3   1     6291.87     7378.70    171.99 o
  13   3   1      467.44      511.15     27.04 o
  15   3   1     4174.19     4632.33    112.51 o
  17   3   1      984.47      874.71     31.96 o
  19   3   1     1627.23     1552.82     48.83 o
  21   3   1       37.14       -3.45     15.64 o
  23   3   1      231.74      177.20     28.64 o
  25   3   1      917.70      906.00     53.45 o
  27   3   1      279.18      282.18     33.30 o
  29   3   1        8.06      -11.97     19.82 o
  31   3   1      208.59      151.79     35.88 o
  33   3   1      292.35      202.46     43.23 o
  35   3   1        9.29      -17.86     39.19 o
 -34   4   1      556.31      496.64     56.80 o
 -32   4   1        2.96       13.10     24.65 o
 -30   4   1       17.48        0.21     22.76 o
 -28   4   1       64.19       83.35     24.88 o
 -26   4   1      206.92      174.19     28.77 o
 -24   4   1     1349.01     1147.90     57.39 o
 -22   4   1     2160.74     2082.91     76.02 o
 -20   4   1      390.62      428.70     39.30 o
 -18   4   1      532.32      523.33     27.91 o
 -16   4   1        5.72       -8.17      9.50 o
 -14   4   1       23.97       27.12     10.94 o
 -12   4   1      922.46      930.73     26.93 o
 -10   4   1     2167.61     2245.01     52.10 o
  -8   4   1     2817.12     3078.05     68.23 o
  -6   4   1     9552.70     9444.51    205.56 o
  -4   4   1      225.05      164.93     10.94 o
  -2   4   1    19653.02    20747.60    470.12 o
   0   4   1    25129.39    27224.62    618.22 o
   2   4   1       15.33       11.46      5.73 o
   4   4   1        8.36       -4.91      5.23 o
   6   4   1      128.28      143.61     10.40 o
   8   4   1       49.50       41.58      7.44 o
  10   4   1     1811.76     1832.12     45.85 o
  12   4   1     1015.99      929.61     29.88 o
  14   4   1      703.70      737.30     26.67 o
  16   4   1      242.82      259.78     18.47 o
  18   4   1     4738.83     4175.85    111.12 o
  20   4   1       31.44       13.26     14.71 o
  22   4   1      105.82      106.09     22.90 o
  24   4   1     1123.79     1103.98     56.24 o
  26   4   1      509.50      578.43     43.27 o
  28   4   1        1.27      -21.44     21.44 o
  30   4   1      369.02      356.55     47.24 o
  32   4   1      164.56      112.91     37.36 o
  34   4   1      429.97      469.82     50.37 o
 -33   5   1       35.61       63.29     41.38 o
 -31   5   1        6.17       32.84     27.72 o
 -29   5   1      202.46      219.10     43.88 o
 -27   5   1       34.01      -13.20     21.34 o
 -25   5   1      388.62      391.59     36.73 o
 -23   5   1      376.40      321.65     33.02 o
 -21   5   1      323.55      306.10     29.26 o
 -19   5   1     2041.44     1832.73     67.75 o
 -17   5   1      104.68      110.95     17.44 o
 -15   5   1      169.22      142.87     16.97 o
 -13   5   1     4116.76     4028.27    105.87 o
 -11   5   1        1.20       -8.50      8.50 o
  -9   5   1     1263.01     1342.89     36.77 o
  -7   5   1     5452.77     5212.79    117.74 o
  -5   5   1     1199.43     1153.78     38.58 o
  -3   5   1    13728.06    15552.19    336.61 o
  -1   5   1      610.53      679.49     22.56 o
   1   5   1     6259.47     6888.43    166.69 o
   3   5   1     2860.36     2989.24     68.98 o
   5   5   1       34.08        9.34      8.36 o
   7   5   1      244.76      266.68     16.69 o
   9   5   1     1841.94     1961.56     52.63 o
  11   5   1     4627.27     4443.34    101.76 o
  13   5   1      205.07      187.60     13.63 o
  15   5   1      308.95      328.45     21.29 o
  17   5   1      532.54      625.44     29.47 o
  19   5   1        1.09      -14.62     14.62 o
  21   5   1       20.68       -9.14     19.80 o
  23   5   1     1021.65      969.90     52.84 o
  25   5   1       43.80       49.10     23.84 o
  27   5   1       15.21       47.08     24.95 o
  29   5   1       10.41      -33.02     33.02 o
  31   5   1        5.20       -5.66     34.07 o
  33   5   1       68.54      106.05     44.59 o
 -32   6   1       40.04       77.87     42.27 o
 -30   6   1      287.97      318.37     39.28 o
 -28   6   1      592.23      596.46     48.09 o
 -26   6   1      205.12      222.31     47.28 o
 -24   6   1      507.95      494.94     41.73 o
 -22   6   1      261.89      262.76     33.27 o
 -20   6   1       26.81       -6.98     20.46 o
 -18   6   1     2574.65     2505.77     87.70 o
 -16   6   1      952.08      757.04     35.99 o
 -14   6   1     1888.73     1843.64     61.03 o
 -12   6   1     7723.01     7224.66    198.13 o
 -10   6   1      788.50      750.03     32.07 o
  -8   6   1     1547.39     1514.48     57.38 o
  -6   6   1     2640.66     2678.44     69.52 o
  -4   6   1       21.75       17.44      9.52 o
  -2   6   1      869.82      974.05     31.53 o
   0   6   1     3105.29     3159.37     79.77 o
   2   6   1     1098.41     1090.23     31.88 o
   4   6   1     2002.16     2130.40     53.10 o
   6   6   1     1280.54     1364.21     40.55 o
   8   6   1      372.47      417.64     21.04 o
  10   6   1     1870.05     1880.23     56.49 o
  12   6   1      393.68      312.62     21.01 o
  14   6   1       89.50       40.81     14.56 o
  16   6   1     1620.93     1604.65     61.03 o
  18   6   1     1920.83     1896.58     69.81 o
  20   6   1        2.77      -16.37     28.62 o
  22   6   1      966.70     1007.04     73.20 o
  24   6   1      711.88      735.15     49.16 o
  26   6   1        0.88      -15.65     22.38 o
  28   6   1      679.49      645.57     59.68 o
  30   6   1      829.76      963.73     72.42 o
  32   6   1        0.26       48.38     40.60 o
 -29   7   1      289.75      288.89     39.39 o
 -27   7   1        0.70       30.18     26.99 o
 -25   7   1       94.18       22.62     26.85 o
 -23   7   1     1324.48     1279.91     77.05 o
 -21   7   1      458.97      490.47     40.00 o
 -19   7   1      743.37      800.91     49.05 o
 -17   7   1      894.24      855.44     49.06 o
 -15   7   1     1927.58     1870.48     75.42 o
 -13   7   1       33.10       48.77     17.29 o
 -11   7   1      340.46      375.49     26.39 o
  -9   7   1     1823.61     1982.76     65.01 o
  -7   7   1     3716.52     3687.74    108.44 o
  -5   7   1     3803.41     3690.37    107.94 o
  -3   7   1     1014.03      874.32     36.39 o
  -1   7   1      530.74      531.95     26.39 o
   1   7   1       13.93        1.57      9.35 o
   3   7   1       97.56       95.54     13.89 o
   5   7   1      613.62      613.58     27.18 o
   7   7   1      545.29      653.46     28.16 o
   9   7   1     2411.66     2674.25     76.87 o
  11   7   1     2426.50     2631.97    106.39 o
  13   7   1      342.95      350.89     28.56 o
  15   7   1       19.01       28.91     17.36 o
  17   7   1      855.09      742.52     41.04 o
  19   7   1        5.12       -2.58     20.05 o
  21   7   1     1175.11     1120.39     58.76 o
  23   7   1       71.43       99.33     31.13 o
  25   7   1      847.13      997.46    104.18 o
  27   7   1      220.65      276.59     47.16 o
  29   7   1       97.21       93.97     43.37 o
 -26   8   1        2.86      -24.92     24.92 o
 -24   8   1       95.00       83.31     40.60 o
 -22   8   1      111.69       74.45     27.37 o
 -20   8   1        0.17        9.04     24.59 o
 -18   8   1        3.11       13.44     31.13 o
 -16   8   1      763.42      709.54     47.29 o
 -14   8   1      284.64      297.88     41.45 o
 -12   8   1     2692.07     2660.69    102.52 o
 -10   8   1        0.44      -16.15     16.15 o
  -8   8   1      303.69      315.93     27.52 o
  -6   8   1      136.44      168.59     20.93 o
  -4   8   1       67.88       40.02     17.22 o
  -2   8   1      149.08      158.57     20.70 o
   0   8   1      768.94      822.58     41.44 o
   2   8   1      719.02      731.44     39.66 o
   4   8   1      783.27      808.13     44.72 o
   6   8   1       28.10       29.78     18.80 o
   8   8   1       71.02       17.13     18.86 o
  10   8   1     1138.69     1115.93     54.43 o
  12   8   1       14.76       40.14     19.57 o
  14   8   1       35.62       14.60     19.00 o
  16   8   1       68.55       27.05     25.68 o
  18   8   1      967.09     1023.95     63.05 o
  20   8   1       76.75      105.49     30.04 o
  22   8   1       81.61       72.86     43.67 o
  24   8   1      670.82      602.29     71.72 o
  26   8   1        3.60       51.26     46.02 o
 -23   9   1       84.33      107.61     32.87 o
 -21   9   1       21.53       39.25     55.47 o
 -19   9   1      149.79       95.50     32.63 o
 -17   9   1       58.08       37.57     40.07 o
 -15   9   1      863.51      782.87     57.74 o
 -13   9   1      461.22      522.99     68.24 o
 -11   9   1       21.68       17.86     25.79 o
  -9   9   1      597.15      539.65     47.63 o
  -7   9   1      550.38      574.20     42.07 o
  -5   9   1      383.12      374.92     34.22 o
  -3   9   1      707.89      805.32     57.79 o
  -1   9   1      572.32      689.51     44.91 o
   1   9   1        8.04       -3.31     18.44 o
   3   9   1     2036.28     2127.01     87.25 o
   5   9   1        0.09      -18.15     18.15 o
   7   9   1      302.10      290.49     37.73 o
   9   9   1      411.61      441.80     49.87 o
  11   9   1       13.33       14.53     21.32 o
  13   9   1      308.20      283.75     47.98 o
  15   9   1      621.70      565.15     50.92 o
  17   9   1      356.30      446.85     72.06 o
  19   9   1      288.55      293.86     41.57 o
  21   9   1        3.65       39.69     72.11 o
  23   9   1        2.98      -24.78     47.39 o
 -20  10   1        0.42      -17.59     29.89 o
 -18  10   1        0.05      -27.70     48.37 o
 -16  10   1      373.99      429.26     48.84 o
 -14  10   1        1.24        4.08     27.01 o
 -12  10   1      125.99       89.94     31.28 o
 -10  10   1       12.90       -6.55     25.47 o
  -8  10   1      144.86      119.24     33.27 o
  -6  10   1        0.29        4.06     24.91 o
  -4  10   1      435.85      591.64     52.57 o
  -2  10   1      230.62      266.88     38.42 o
   0  10   1       13.04       22.78     22.52 o
   2  10   1      217.77      252.53     40.20 o
   4  10   1     1073.35     1053.81     57.86 o
   6  10   1      153.50      175.10     30.67 o
   8  10   1      155.40      106.29     33.15 o
  10  10   1      140.76      190.86     39.59 o
  12  10   1      111.66      178.34     37.74 o
  14  10   1       27.98       25.02     28.48 o
  16  10   1        0.66      -27.08     40.22 o
  18  10   1      208.54      192.63     54.35 o
  20  10   1        0.03       43.76     47.75 o
 -13  11   1      182.58      195.83     43.27 o
 -11  11   1      196.15      177.68     40.17 o
  -9  11   1        4.76        2.01     28.87 o
  -7  11   1       57.87       88.38     34.91 o
  -5  11   1       44.83       96.87     35.01 o
  -3  11   1      120.19      185.38     52.93 o
  -1  11   1      568.25      568.90     57.43 o
   1  11   1      132.80      134.00     46.35 o
   3  11   1      314.64      458.36     65.71 o
   5  11   1        2.77       33.54     52.29 o
   7  11   1        6.32      -14.68     40.25 o
   9  11   1       10.69       -2.26     44.18 o
  11  11   1       61.26      -29.21     47.70 o
  13  11   1       34.22       57.85     63.82 o
 -36   0   2        1.87       -2.39     72.11 o
 -34   0   2        0.04      -46.31     60.66 o
 -32   0   2       68.54       40.51     62.11 o
 -30   0   2      242.62      265.87     62.11 o
 -28   0   2      473.17      411.66     51.72 o
 -26   0   2     1577.72     1136.64    111.92 o
 -24   0   2     1835.06     1685.01    122.17 o
 -22   0   2       32.17       42.32     21.17 o
 -20   0   2      997.12      961.03     64.08 o
 -18   0   2      706.42      636.85     38.96 o
 -16   0   2     5382.69     5717.84    190.78 o
 -14   0   2      257.66      274.19     20.47 o
 -12   0   2    23892.96    25382.43    810.43 o
 -10   0   2      443.23      574.81     35.70 o
  -8   0   2     3648.18     3409.57    161.12 o
  -6   0   2     5994.93     5556.55    213.09 o
  -4   0   2    20177.03    20491.54   1019.17 o
   0   0   2     1223.92     1003.86     39.91 o
   2   0   2    27381.38    29128.33   2139.76 o
   4   0   2   107702.62   113280.83   4199.94 o
   6   0   2    15721.17    16563.14    530.89 o
   8   0   2     6042.48     6409.47    242.56 o
  10   0   2      367.45      351.18     20.63 o
  12   0   2    29832.07    30947.94    989.80 o
  14   0   2     2829.58     3435.58    118.70 o
  16   0   2    20467.79    20883.45    673.33 o
  18   0   2     2230.80     1923.72     74.71 o
  20   0   2      687.07      827.03     48.36 o
  22   0   2       99.91      139.69     26.84 o
  24   0   2     9695.46     9332.19    357.54 o
  26   0   2     4672.96     4765.50    238.73 o
  28   0   2     1776.84     1573.08    103.03 o
  30   0   2       32.98       10.91     51.09 o
  32   0   2      983.23     1144.85     88.80 o
  34   0   2      259.57      322.78     82.87 o
  36   0   2        1.27       19.48     71.60 o
 -37   1   2       24.90       84.16     55.08 o
 -35   1   2      592.49      572.61     90.90 o
 -33   1   2        0.42        9.59     31.34 o
 -31   1   2        9.53       33.09     28.76 o
 -29   1   2      613.20      646.17     51.41 o
 -27   1   2     2793.10     2795.13    122.45 o
 -25   1   2      999.39      935.95     45.57 o
 -23   1   2      455.42      435.51     28.13 o
 -21   1   2       29.31       -1.92     11.72 o
 -19   1   2     6144.84     6110.27    156.40 o
 -17   1   2      725.16      773.49     28.60 o
 -15   1   2     1785.49     1699.33     49.14 o
 -13   1   2    10730.41    10463.25    258.84 o
 -11   1   2      248.74      387.86     16.17 o
  -9   1   2     6256.18     6560.24    143.82 o
  -7   1   2    12853.77    12850.74    294.56 o
  -5   1   2    43696.75    43482.46   1262.69 o
  -3   1   2    19974.64    22449.01    734.57 o
  -1   1   2    11166.85    11348.23    428.40 o
   1   1   2     4361.40     3891.91    114.01 o
   3   1   2       76.32      164.26      9.51 o
   5   1   2    27432.11    28971.01    661.58 o
   7   1   2    15900.20    16994.53    364.15 o
   9   1   2     6478.60     6690.55    146.41 o
  11   1   2    15943.85    16261.35    372.36 o
  13   1   2        0.24       -6.26      6.26 o
  15   1   2       30.48       42.48      9.61 o
  17   1   2     4419.98     4386.91    107.18 o
  19   1   2     3588.42     3233.19     82.08 o
  21   1   2     6430.02     6224.29    158.75 o
  23   1   2      801.31      824.61     37.93 o
  25   1   2      533.75      505.24     35.58 o
  27   1   2     2223.81     2070.62     86.83 o
  29   1   2       71.83       90.58     28.91 o
  31   1   2       99.18       70.42     28.68 o
  33   1   2      575.94      561.76     58.30 o
  35   1   2      580.69      669.91     74.97 o
  37   1   2       12.70       46.93     52.48 o
 -36   2   2      176.13       93.48     54.55 o
 -34   2   2        0.29       24.42     46.44 o
 -32   2   2      386.78      470.95     62.67 o
 -30   2   2      206.22      263.36     37.87 o
 -28   2   2        6.73        3.30     23.13 o
 -26   2   2     2221.09     2166.00     88.00 o
 -24   2   2     1112.55     1186.33     65.95 o
 -22   2   2      230.85      148.16     21.29 o
 -20   2   2     1479.14     1585.75     49.32 o
 -18   2   2     3099.35     2823.74     77.20 o
 -16   2   2     1190.18     1269.55     36.92 o
 -14   2   2      295.61      339.35     15.14 o
 -12   2   2     3201.50     2935.96     72.21 o
 -10   2   2        0.64        3.17      5.10 o
  -8   2   2     2435.05     2669.86     64.05 o
  -6   2   2     9206.04     9160.25    209.06 o
  -4   2   2    17831.54    19083.80    598.12 o
  -2   2   2      812.85      883.18     43.78 o
   0   2   2       91.96       74.28      4.95 o
   2   2   2    23583.85    25274.41    715.15 o
   4   2   2     9873.93    10523.17    317.06 o
   6   2   2    25759.78    27907.42    648.35 o
   8   2   2     1874.67     2102.09     57.42 o
  10   2   2    12844.72    13888.87    316.72 o
  12   2   2    19705.54    21470.85    487.33 o
  14   2   2     1130.55     1209.83     35.49 o
  16   2   2      811.38      654.71     25.14 o
  18   2   2      392.43      379.56     23.48 o
  20   2   2       25.11       45.11     15.77 o
  22   2   2     2540.30     2529.65     86.46 o
  24   2   2      466.35      468.12     31.26 o
  26   2   2       35.56        2.12     19.47 o
  28   2   2     2219.99     2010.53     77.17 o
  30   2   2       74.82      101.79     35.28 o
  32   2   2      657.66      721.60     61.68 o
  34   2   2       30.05       50.05     38.89 o
  36   2   2        0.09       11.46     38.13 o
 -35   3   2       25.56      -32.62     39.82 o
 -33   3   2       12.80        7.83     26.82 o
 -31   3   2      217.52      224.16     33.44 o
 -29   3   2     1387.55     1481.19     69.37 o
 -27   3   2     1614.70     1486.58     68.13 o
 -25   3   2     4105.12     3870.06    161.37 o
 -23   3   2     8370.86     7863.22    237.14 o
 -21   3   2        6.90       -0.57     15.60 o
 -19   3   2      929.54      972.98     41.44 o
 -17   3   2     3283.81     3361.66     83.88 o
 -15   3   2      380.41      467.35     19.36 o
 -13   3   2      198.65      236.50     13.44 o
 -11   3   2     1111.49     1083.06     31.23 o
  -9   3   2     1785.37     1849.36     47.20 o
  -7   3   2     2022.26     2170.96     50.99 o
  -5   3   2     7879.16     8429.06    218.53 o
  -3   3   2     3242.44     3295.21    115.58 o
  -1   3   2      782.59      881.57     29.48 o
   1   3   2     9718.37    10506.64    295.24 o
   3   3   2     2079.31     2311.04     82.68 o
   5   3   2     1095.61     1107.38     30.87 o
   7   3   2        0.59        0.12      4.89 o
   9   3   2     4063.64     4740.98    111.76 o
  11   3   2     3852.80     4001.22     96.27 o
  13   3   2     6273.69     6433.81    152.02 o
  15   3   2     5924.93     5870.74    140.10 o
  17   3   2      491.46      585.43     24.89 o
  19   3   2      425.29      381.25     27.00 o
  21   3   2     1604.52     1578.31     60.30 o
  23   3   2       58.43       30.03     18.75 o
  25   3   2      423.17      415.64     33.22 o
  27   3   2       30.86       73.59     24.12 o
  29   3   2       27.54      -25.89     25.89 o
  31   3   2      652.03      719.97     54.28 o
  33   3   2      106.64      101.82     45.11 o
  35   3   2       17.47       -6.12     38.46 o
 -34   4   2        0.37       41.11     28.75 o
 -32   4   2        4.20       41.97     33.08 o
 -30   4   2      278.37      310.41     36.15 o
 -28   4   2       15.89        0.15     30.26 o
 -26   4   2       24.73       32.75     23.08 o
 -24   4   2       48.80       90.14     36.48 o
 -22   4   2        5.40      -15.72     17.19 o
 -20   4   2      639.22      624.73     35.61 o
 -18   4   2     2942.89     2781.45     91.72 o
 -16   4   2       96.18       73.90     13.78 o
 -14   4   2     3063.25     2856.37     68.62 o
 -12   4   2     2696.83     3017.98     71.24 o
 -10   4   2     9767.51    10715.08    233.77 o
  -8   4   2     2127.37     2418.46     65.54 o
  -6   4   2     5805.01     6699.75    150.10 o
  -4   4   2      697.44      685.16     28.30 o
  -2   4   2     8829.55     9397.12    272.24 o
   0   4   2     2068.68     2301.26     84.93 o
   2   4   2     1080.62      970.97     25.06 o
   4   4   2     2193.74     2595.24     63.99 o
   6   4   2     6893.89     6920.97    160.99 o
   8   4   2     2983.62     3528.96     80.05 o
  10   4   2     1605.06     1812.81     45.77 o
  12   4   2     4221.91     4610.48    105.39 o
  14   4   2        0.03       -2.37      9.13 o
  16   4   2      176.96      278.27     17.97 o
  18   4   2      601.67      630.47     31.45 o
  20   4   2     1362.34     1419.45     51.27 o
  22   4   2     1070.18     1015.08     47.78 o
  24   4   2     4343.75     3694.39    122.01 o
  26   4   2       54.81        6.85     22.13 o
  28   4   2      434.29      444.62     48.81 o
  30   4   2        5.55      -15.86     33.58 o
  32   4   2       53.28       12.20     45.04 o
  34   4   2       95.77      119.10     40.50 o
 -33   5   2       12.78        6.35     30.75 o
 -31   5   2      195.26      124.31     32.27 o
 -29   5   2       46.35       44.94     25.17 o
 -27   5   2        6.48       20.51     23.17 o
 -25   5   2        3.03      -19.93     19.93 o
 -23   5   2      268.96      246.74     31.20 o
 -21   5   2      545.99      586.91     37.55 o
 -19   5   2       20.93       23.59     18.47 o
 -17   5   2      462.47      427.35     29.08 o
 -15   5   2      487.85      452.30     26.13 o
 -13   5   2     1611.38     1533.36     50.79 o
 -11   5   2      237.24      270.14     17.27 o
  -9   5   2     1046.91     1082.51     31.54 o
  -7   5   2       86.19       82.21      9.60 o
  -5   5   2      369.76      441.28     18.24 o
  -3   5   2    11387.44    12537.33    307.01 o
  -1   5   2       11.88       -3.53      7.23 o
   1   5   2      793.57      914.87     25.61 o
   3   5   2     3392.74     3407.40     78.68 o
   5   5   2      134.17      168.25     11.32 o
   7   5   2       37.89       61.65      9.84 o
   9   5   2      130.15       64.38     10.92 o
  11   5   2     1461.82     1455.77     45.53 o
  13   5   2     4158.76     4002.72     98.53 o
  15   5   2      530.08      507.27     23.48 o
  17   5   2     1782.03     1630.68     55.79 o
  19   5   2      156.95      157.29     20.23 o
  21   5   2       33.81        8.47     18.24 o
  23   5   2      352.96      388.10     35.29 o
  25   5   2      249.05      164.93     29.85 o
  27   5   2     1478.88     1486.95     82.48 o
  29   5   2       26.05        8.17     33.43 o
  31   5   2      803.19      891.41     71.93 o
  33   5   2      193.96      179.70     48.00 o
 -32   6   2       44.46       16.81     30.12 o
 -30   6   2       20.80       14.53     26.31 o
 -28   6   2      179.28      229.21     34.18 o
 -26   6   2       37.34       33.00     23.73 o
 -24   6   2       50.75       43.50     24.20 o
 -22   6   2       65.07        7.41     20.94 o
 -20   6   2     1449.27     1275.41     54.70 o
 -18   6   2      312.62      260.54     26.64 o
 -16   6   2      303.74      310.20     26.67 o
 -14   6   2      581.98      663.56     32.58 o
 -12   6   2     1116.87     1108.67     41.92 o
 -10   6   2      616.66      722.46     31.61 o
  -8   6   2      345.75      317.70     21.09 o
  -6   6   2      769.70      839.79     33.15 o
  -4   6   2      274.23      228.54     19.50 o
  -2   6   2     2478.99     2600.44     67.13 o
   0   6   2      141.37      146.10     14.73 o
   2   6   2      326.48      327.87     17.76 o
   4   6   2      230.26      255.36     16.01 o
   6   6   2      859.59      850.86     40.86 o
   8   6   2      652.88      738.62     27.41 o
  10   6   2       92.61      104.53     13.75 o
  12   6   2      251.68      265.90     21.82 o
  14   6   2      690.92      681.56     33.34 o
  16   6   2       50.10       53.13     18.85 o
  18   6   2       16.74       -7.53     16.06 o
  20   6   2      430.63      373.20     34.74 o
  22   6   2      240.19      300.47     36.03 o
  24   6   2       95.68       75.56     27.75 o
  26   6   2       73.44       26.28     32.03 o
  28   6   2       51.89       70.43     37.52 o
  30   6   2       27.88       74.50     42.37 o
  32   6   2        2.30       51.89     40.27 o
 -29   7   2        3.49       18.02     27.29 o
 -27   7   2      118.63      120.04     29.76 o
 -25   7   2       41.08       62.76     25.89 o
 -23   7   2        4.69      -14.73     22.18 o
 -21   7   2        5.54       -1.93     19.95 o
 -19   7   2     1304.80     1311.23     62.52 o
 -17   7   2      336.79      337.66     30.48 o
 -15   7   2      475.28      480.41     34.07 o
 -13   7   2      218.57      198.56     23.78 o
 -11   7   2        1.09        0.14     14.24 o
  -9   7   2      821.93      810.27     36.50 o
  -7   7   2      186.56      213.31     20.66 o
  -5   7   2     2033.42     1964.52     64.12 o
  -3   7   2      143.15      110.88     16.83 o
  -1   7   2       59.63       55.56     14.44 o
   1   7   2     1208.58     1060.49     39.18 o
   3   7   2      153.93      142.53     18.02 o
   5   7   2     1811.05     1801.42     59.79 o
   7   7   2      279.95      295.35     22.95 o
   9   7   2       21.83       89.68     19.38 o
  11   7   2      163.22      205.54     21.65 o
  13   7   2     3137.43     2677.66     91.29 o
  15   7   2       67.20       68.75     22.24 o
  17   7   2      243.34      217.38     25.83 o
  19   7   2     1663.14     1571.29     71.33 o
  21   7   2      627.33      662.39     53.83 o
  23   7   2      269.63      298.47     41.33 o
  25   7   2       18.67        9.30     37.31 o
  27   7   2        4.39       44.62     74.59 o
  29   7   2      182.05      169.90     68.52 o
 -26   8   2       31.34      -15.20     26.47 o
 -24   8   2        5.08        7.61     24.76 o
 -22   8   2       20.42       14.97     23.96 o
 -20   8   2      194.09      199.21     29.86 o
 -18   8   2       18.08       20.21     22.23 o
 -16   8   2      891.72      865.37     51.15 o
 -14   8   2      926.44      936.75     51.64 o
 -12   8   2       15.86       55.56     20.02 o
 -10   8   2       22.49       22.81     19.47 o
  -8   8   2       28.77      -15.21     15.21 o
  -6   8   2      128.66      100.96     19.37 o
  -4   8   2     1030.91      964.50     41.55 o
  -2   8   2     1049.93      985.96     41.75 o
   0   8   2     3036.19     2823.99     87.27 o
   2   8   2      877.76      761.09     36.92 o
   4   8   2     2386.35     2469.33     85.86 o
   6   8   2      232.77      212.68     24.58 o
   8   8   2     1288.81     1299.57     60.12 o
  10   8   2      827.94      849.34     46.76 o
  12   8   2     2611.10     2373.13     94.01 o
  14   8   2      630.01      585.90     41.46 o
  16   8   2      294.63      285.91     32.77 o
  18   8   2     1328.02     1191.57     68.90 o
  20   8   2       17.40        7.42     28.86 o
  22   8   2      816.43      685.59     74.35 o
  24   8   2        8.04       38.13     63.39 o
  26   8   2       66.29       21.81     51.86 o
 -23   9   2        1.28       20.22     34.45 o
 -21   9   2       31.35       32.46     30.36 o
 -19   9   2        0.60       12.56     24.25 o
 -17   9   2        9.45       29.86     23.55 o
 -15   9   2      169.24      283.01     33.72 o
 -13   9   2       36.70       19.65     24.17 o
 -11   9   2      194.74      214.55     31.33 o
  -9   9   2        0.14       17.39     20.99 o
  -7   9   2       18.68       -2.38     21.26 o
  -5   9   2      203.56      220.28     31.90 o
  -3   9   2       10.73      -16.02     16.02 o
  -1   9   2       26.88       85.47     30.71 o
   1   9   2       66.68       53.64     22.48 o
   3   9   2       50.36       71.21     22.76 o
   5   9   2      636.52      647.77     44.44 o
   7   9   2       49.24       10.49     20.21 o
   9   9   2        5.03       -4.58     19.87 o
  11   9   2      237.54      242.51     34.47 o
  13   9   2      189.76      201.02     30.06 o
  15   9   2       26.81       17.06     25.97 o
  17   9   2        7.85      -34.40     34.40 o
  19   9   2        4.43       22.56     41.81 o
  21   9   2      229.95      170.70     82.70 o
  23   9   2       77.59       35.46     49.51 o
 -20  10   2        8.55       -3.04     38.97 o
 -18  10   2       23.09       23.43     40.92 o
 -16  10   2      232.05      229.24     39.75 o
 -14  10   2      136.16      125.21     35.00 o
 -12  10   2        2.35      -20.13     36.05 o
 -10  10   2        5.47       37.85     28.80 o
  -8  10   2      480.37      554.41     50.70 o
  -6  10   2        5.64       29.15     26.41 o
  -4  10   2      217.40      297.53     39.55 o
  -2  10   2      426.07      416.89     45.09 o
   0  10   2        1.20       28.70     29.02 o
   2  10   2      461.83      527.90     65.35 o
   4  10   2        9.26       10.71     35.13 o
   6  10   2      102.94      118.96     34.38 o
   8  10   2      203.97      262.81     42.12 o
  10  10   2       13.12       29.17     30.66 o
  12  10   2      285.53      298.98     56.40 o
  14  10   2       39.65      120.08     48.27 o
  16  10   2      214.09      176.75     94.75 o
  18  10   2       49.15       69.03     52.29 o
 -13  11   2       14.50       16.59     32.62 o
 -11  11   2      432.78      427.12     51.14 o
  -9  11   2       87.92      117.49     37.20 o
  -7  11   2       16.45       51.95     31.91 o
  -5  11   2        2.75       -8.58     39.26 o
  -3  11   2       43.03       17.36     35.74 o
  -1  11   2      383.07      543.87     55.81 o
   1  11   2        0.96        8.74     31.90 o
   3  11   2        5.12      -27.80     32.68 o
   5  11   2        0.63       -8.55     32.24 o
   7  11   2       82.66       86.95     79.03 o
   9  11   2      102.84       60.56     49.21 o
  11  11   2       50.60       47.65     49.48 o
  13  11   2       27.64       -7.54     49.47 o
 -37   1   3      108.50       89.57     53.97 o
 -35   1   3       47.79       56.10     48.02 o
 -33   1   3       93.22      107.10     47.84 o
 -31   1   3      170.06      247.46     39.00 o
 -29   1   3      248.95      199.14     35.15 o
 -27   1   3       57.95       45.19     29.20 o
 -25   1   3      356.55      377.86     35.13 o
 -23   1   3     1888.92     1793.48     60.65 o
 -21   1   3      217.70      217.58     24.73 o
 -19   1   3     1116.87     1158.34     41.73 o
 -17   1   3     2144.30     1968.10     52.88 o
 -15   1   3     1725.72     2260.62     58.49 o
 -13   1   3      309.52      280.74     17.97 o
 -11   1   3      327.26      405.14     14.95 o
  -9   1   3    14658.99    15257.84    375.55 o
  -7   1   3     1311.62     1430.36     46.23 o
  -5   1   3    14518.20    15079.28    396.72 o
  -3   1   3   141274.88   144262.14   5331.75 o
  -1   1   3     2205.63     2232.19     63.25 o
   1   1   3    23889.71    21975.09    537.94 o
   3   1   3     9223.09     9678.67    197.69 o
   5   1   3    16569.96    16889.63    412.39 o
   7   1   3     5937.34     6135.02    142.11 o
   9   1   3        2.47        2.38      5.14 o
  11   1   3     2630.05     2703.03     63.17 o
  13   1   3     3421.68     3477.65     80.47 o
  15   1   3    10813.14    11532.83    252.37 o
  17   1   3       65.91       37.44      9.18 o
  19   1   3     3094.61     3010.72     82.04 o
  21   1   3     5495.92     5592.00    144.12 o
  23   1   3      661.46      596.97     36.70 o
  25   1   3     1253.09     1124.49     57.25 o
  27   1   3       10.89       17.68     25.02 o
  29   1   3      804.63      813.80     54.19 o
  31   1   3      207.51      107.94     32.03 o
  33   1   3       95.61      105.61     33.80 o
  35   1   3       12.57       41.00     39.35 o
 -36   2   3       75.65       13.15     51.84 o
 -34   2   3      216.81      167.36     39.31 o
 -32   2   3       29.52       35.98     30.28 o
 -30   2   3      290.85      297.26     35.37 o
 -28   2   3        0.68        2.05     33.15 o
 -26   2   3     5353.62     4941.73    198.66 o
 -24   2   3      621.66      684.11     39.54 o
 -22   2   3     1220.50     1276.51     51.20 o
 -20   2   3      442.09      393.31     24.53 o
 -18   2   3      578.34      579.86     25.96 o
 -16   2   3      170.53      272.16     15.21 o
 -14   2   3     3241.78     3299.92     80.94 o
 -12   2   3    10917.08    11295.10    260.03 o
 -10   2   3     9776.26     9432.58    216.74 o
  -8   2   3     1685.50     1606.91     40.21 o
  -6   2   3      466.90      466.79     14.57 o
  -4   2   3       91.30       71.56      5.00 o
  -2   2   3    19565.62    19081.96    820.91 o
   0   2   3    35569.51    37254.12    900.38 o
   2   2   3      531.13      424.26     25.08 o
   4   2   3    25615.15    26104.76    682.99 o
   6   2   3    25652.50    26540.45    605.85 o
   8   2   3     9404.74     9412.54    205.62 o
  10   2   3    14479.27    15863.01    341.90 o
  12   2   3       81.59      105.27      9.92 o
  14   2   3      656.21      656.49     23.26 o
  16   2   3      531.28      556.08     24.85 o
  18   2   3     2025.23     2060.57     60.43 o
  20   2   3    11788.86    11418.31    332.76 o
  22   2   3       26.99        0.01     18.95 o
  24   2   3     1543.91     1355.01     51.71 o
  26   2   3      433.58      440.54     36.56 o
  28   2   3      744.12      824.09     67.68 o
  30   2   3      295.35      387.17     39.68 o
  32   2   3        1.78      -32.13     32.13 o
  34   2   3      116.24      169.05     47.10 o
  36   2   3      369.08      344.02     84.07 o
 -35   3   3        8.77       33.06     30.70 o
 -33   3   3       40.05       44.93     28.15 o
 -31   3   3      284.78      310.92     37.20 o
 -29   3   3      180.54      178.98     33.97 o
 -27   3   3      106.88       86.10     27.98 o
 -25   3   3      314.16      408.09     38.31 o
 -23   3   3      402.57      432.73     31.40 o
 -21   3   3      465.61      475.62     30.99 o
 -19   3   3      876.48      852.29     35.33 o
 -17   3   3     3370.16     3333.30    101.28 o
 -15   3   3    12319.22    12985.77    282.19 o
 -13   3   3      292.06      284.09     15.13 o
 -11   3   3      589.34      715.06     24.03 o
  -9   3   3     2682.54     2899.98     70.71 o
  -7   3   3     1672.50     1875.78     53.25 o
  -5   3   3     5660.92     5185.75    156.31 o
  -3   3   3     1132.66      974.52     46.97 o
  -1   3   3    15281.15    15391.87    518.36 o
   1   3   3     3256.10     3186.97     86.21 o
   3   3   3    15591.02    16672.40    481.62 o
   5   3   3     1632.76     1940.15     51.36 o
   7   3   3    23970.98    26554.49    540.35 o
   9   3   3      516.95      633.93     18.53 o
  11   3   3     9078.00     9034.53    209.01 o
  13   3   3     1999.92     1795.84     48.70 o
  15   3   3     1309.85     1073.74     33.79 o
  17   3   3     8321.41     8286.04    207.80 o
  19   3   3       28.17       43.36     17.23 o
  21   3   3       20.76       11.42     16.19 o
  23   3   3      479.27      483.55     34.09 o
  25   3   3       22.90      -18.37     18.37 o
  27   3   3     1868.10     1799.94     79.63 o
  29   3   3      603.83      679.86    101.64 o
  31   3   3      736.06      765.76     55.78 o
  33   3   3      121.24      117.44     55.99 o
  35   3   3      289.49      392.14     53.97 o
 -34   4   3       37.42       66.84     31.06 o
 -32   4   3       85.63       68.07     31.53 o
 -30   4   3       51.68       34.77     26.05 o
 -28   4   3      109.63       64.56     29.32 o
 -26   4   3      209.86      141.60     27.48 o
 -24   4   3       68.23       77.74     21.76 o
 -22   4   3     1643.30     1657.37     63.93 o
 -20   4   3      573.13      567.63     33.83 o
 -18   4   3      145.62      169.21     20.40 o
 -16   4   3     1568.78     1512.65     50.04 o
 -14   4   3       94.78      105.88     13.36 o
 -12   4   3     5491.15     5320.89    127.23 o
 -10   4   3      120.25      114.72     11.00 o
  -8   4   3     4787.82     4561.00    108.95 o
  -6   4   3     3677.79     3635.71    106.38 o
  -4   4   3      557.70      643.91     31.49 o
  -2   4   3      921.86     1011.81     50.38 o
   0   4   3       40.35       85.68      7.87 o
   2   4   3      198.12      201.90     13.27 o
   4   4   3       31.03        5.73      5.11 o
   6   4   3     4964.63     5091.20    160.94 o
   8   4   3     4304.11     4073.37     92.44 o
  10   4   3     4061.68     4029.85     88.01 o
  12   4   3      759.06      773.80     31.81 o
  14   4   3       21.00       39.12     11.33 o
  16   4   3     1845.15     1721.08     52.29 o
  18   4   3      826.58      850.45     36.15 o
  20   4   3     2261.52     2138.91     69.19 o
  22   4   3      246.84      231.96     26.63 o
  24   4   3      946.27      885.50     46.76 o
  26   4   3       14.25        3.08     25.00 o
  28   4   3       93.64      106.36     35.27 o
  30   4   3       55.43       23.86     46.93 o
  32   4   3       51.58       29.07     35.93 o
  34   4   3      183.05      166.68     43.47 o
 -33   5   3        3.00        4.75     43.18 o
 -31   5   3       55.77      104.89     34.79 o
 -29   5   3       59.53       63.94     29.31 o
 -27   5   3      201.23      131.37     26.95 o
 -25   5   3       38.95       -3.71     21.79 o
 -23   5   3     1747.16     1627.44     64.78 o
 -21   5   3      140.34      141.58     23.25 o
 -19   5   3      252.23      348.19     28.30 o
 -17   5   3        9.53        6.40     15.05 o
 -15   5   3     1957.26     1816.25     64.29 o
 -13   5   3      261.21      283.53     20.21 o
 -11   5   3      602.11      540.30     23.50 o
  -9   5   3        8.13       11.38      8.34 o
  -7   5   3    11451.93    12262.57    267.38 o
  -5   5   3     4084.14     4105.63    128.86 o
  -3   5   3     8020.25     8359.75    194.51 o
  -1   5   3     4049.01     3863.17    139.50 o
   1   5   3      193.51      252.06     17.46 o
   3   5   3     6297.95     6422.39    146.91 o
   5   5   3     8553.89     8278.49    181.15 o
   7   5   3     1343.90     1341.40     36.85 o
   9   5   3     7783.11     7593.73    176.62 o
  11   5   3     2538.17     2576.36     62.75 o
  13   5   3      402.25      400.06     19.39 o
  15   5   3       49.18       19.58     11.02 o
  17   5   3       26.90        9.17     13.97 o
  19   5   3       91.77       77.57     18.18 o
  21   5   3     2712.15     2435.78     78.56 o
  23   5   3     1452.29     1441.29     60.57 o
  25   5   3       21.22      -12.66     32.83 o
  27   5   3       33.27        2.64     31.01 o
  29   5   3      149.34      162.06     41.77 o
  31   5   3       93.40      112.04     43.24 o
  33   5   3       26.44      105.06     40.26 o
 -32   6   3      198.56      164.90     38.27 o
 -30   6   3       74.66       49.09     32.61 o
 -28   6   3      100.01      115.26     54.75 o
 -26   6   3       84.74       59.73     25.12 o
 -24   6   3        1.34       -8.18     19.85 o
 -22   6   3      665.54      773.50     44.46 o
 -20   6   3     1148.75     1065.01     80.44 o
 -18   6   3     1204.85     1188.57     56.11 o
 -16   6   3      252.78      193.42     23.58 o
 -14   6   3     4868.32     4891.08    151.50 o
 -12   6   3      962.65      955.23     37.86 o
 -10   6   3      885.66     1038.65     39.20 o
  -8   6   3     2358.36     2536.75     96.28 o
  -6   6   3      334.49      332.08     21.05 o
  -4   6   3     1599.21     1561.93     47.27 o
  -2   6   3     2330.93     2342.90     61.86 o
   0   6   3    15915.33    16598.35    439.46 o
   2   6   3      497.97      537.35     35.42 o
   4   6   3       16.74       -8.12      8.12 o
   6   6   3      272.72      331.85     18.71 o
   8   6   3      619.36      604.51     25.41 o
  10   6   3        5.20       27.22     12.03 o
  12   6   3    10616.87    10244.04    274.40 o
  14   6   3     2571.17     2524.32     78.72 o
  16   6   3     1378.62     1309.41     49.57 o
  18   6   3      516.35      493.87     31.33 o
  20   6   3      764.61      759.77     42.51 o
  22   6   3      972.13      947.95     56.45 o
  24   6   3       26.30        5.11     31.32 o
  26   6   3      108.92       84.04     36.86 o
  28   6   3      567.25      504.28     67.90 o
  30   6   3     1069.67     1255.46     95.22 o
 -29   7   3        0.02      -10.52     25.90 o
 -27   7   3        5.45       -1.64     26.15 o
 -25   7   3      625.44      755.70     69.50 o
 -23   7   3      571.28      644.74     45.75 o
 -21   7   3      858.88      987.14     53.94 o
 -19   7   3      311.74      238.38     28.69 o
 -17   7   3       82.01       72.39     21.30 o
 -15   7   3      513.50      519.41     34.69 o
 -13   7   3      181.17      208.61     30.89 o
 -11   7   3     4057.47     3906.69    156.90 o
  -9   7   3      342.07      372.51     38.93 o
  -7   7   3     5740.35     5908.18    164.25 o
  -5   7   3     1506.17     1368.04     53.46 o
  -3   7   3       97.69      109.46     16.71 o
  -1   7   3      158.55      154.09     24.93 o
   1   7   3     2450.83     2506.03     74.46 o
   3   7   3       22.77       -0.72     12.17 o
   5   7   3     4312.23     4412.10    167.17 o
   7   7   3     1327.48     1276.59     47.31 o
   9   7   3    17566.77    17326.99    499.33 o
  11   7   3      569.48      598.60     35.80 o
  13   7   3      659.55      662.82     37.25 o
  15   7   3     1673.24     1556.66     61.59 o
  17   7   3       89.51      119.45     24.79 o
  19   7   3      304.61      366.32     34.56 o
  21   7   3     1434.40     1555.01    101.85 o
  23   7   3      937.04      989.86     79.52 o
  25   7   3      149.71       70.12     80.65 o
  27   7   3      483.83      440.87     66.33 o
  29   7   3       64.28      196.76     56.12 o
 -26   8   3      121.20       93.69     39.86 o
 -24   8   3       45.24       34.54     25.11 o
 -22   8   3        2.52      -10.60     20.37 o
 -20   8   3       37.65       72.46     27.08 o
 -18   8   3      502.78      597.67     44.53 o
 -16   8   3     1619.12     1730.34     69.15 o
 -14   8   3      395.45      447.96     34.26 o
 -12   8   3      227.98      192.51     25.82 o
 -10   8   3       35.75       12.80     17.61 o
  -8   8   3       69.43       27.96     20.50 o
  -6   8   3      108.57       92.96     20.94 o
  -4   8   3      133.05      180.13     21.44 o
  -2   8   3     2814.96     2731.12     93.11 o
   0   8   3      426.78      439.65     28.85 o
   2   8   3     1691.31     1703.44     80.84 o
   4   8   3      681.22      740.69     50.71 o
   6   8   3     1780.46     2004.61     73.97 o
   8   8   3      309.45      354.28     30.33 o
  10   8   3       16.88       12.99     17.75 o
  12   8   3     1314.07     1199.83     58.17 o
  14   8   3       20.73       41.11     21.17 o
  16   8   3     1827.47     1830.88     78.95 o
  18   8   3       52.63       23.20     37.08 o
  20   8   3      194.63      149.11     47.61 o
  22   8   3       63.24       87.55     43.89 o
  24   8   3       51.89       81.49     45.32 o
  26   8   3       29.78       12.80     46.35 o
 -23   9   3       24.20       61.49     28.93 o
 -21   9   3       73.83       60.44     27.08 o
 -19   9   3        0.78       14.76     23.94 o
 -17   9   3      746.88      605.05     48.09 o
 -15   9   3      586.19      715.39     51.91 o
 -13   9   3       47.02       24.86     22.41 o
 -11   9   3      242.47      253.49     32.48 o
  -9   9   3      678.89      783.31     52.07 o
  -7   9   3       22.14       18.61     20.60 o
  -5   9   3      192.78      240.64     30.33 o
  -3   9   3      156.54      105.45     25.37 o
  -1   9   3      916.76      974.31     53.79 o
   1   9   3      117.98      127.21     32.75 o
   3   9   3      672.55      676.97     52.51 o
   5   9   3     2453.11     2471.10     98.49 o
   7   9   3      582.30      705.85     47.05 o
   9   9   3      204.30      262.23     38.87 o
  11   9   3        5.71      -21.64     25.35 o
  13   9   3      291.28      250.67     68.43 o
  15   9   3        0.59       30.34     31.59 o
  17   9   3      309.96      338.52     57.33 o
  19   9   3      305.64      317.70     57.04 o
  21   9   3        7.69      -15.52     42.44 o
  23   9   3      124.12      118.47     56.81 o
 -20  10   3       12.28       88.85     44.26 o
 -18  10   3      238.81      203.56     34.92 o
 -16  10   3      369.83      328.71     40.19 o
 -14  10   3      567.72      572.75     47.56 o
 -12  10   3      135.05      167.91     32.22 o
 -10  10   3      255.95      339.58     41.98 o
  -8  10   3      238.77      271.27     39.09 o
  -6  10   3       14.52      -13.08     25.09 o
  -4  10   3      125.87      184.49     34.30 o
  -2  10   3      231.28      319.66     49.71 o
   0  10   3        0.02       22.23     27.42 o
   2  10   3        8.34        4.89     25.55 o
   4  10   3        1.27       -1.04     26.46 o
   6  10   3      550.47      653.04     56.12 o
   8  10   3      198.81      280.56     43.81 o
  10  10   3      157.10       60.46     33.54 o
  12  10   3       43.04        5.36     31.98 o
  14  10   3       81.69       68.02     59.63 o
  16  10   3      129.17      200.20     52.45 o
  18  10   3      133.00      211.97     56.51 o
 -13  11   3       73.54       69.94     36.60 o
 -11  11   3       61.59       68.68     33.92 o
  -9  11   3       51.97       72.07     32.99 o
  -7  11   3       13.67       96.52     34.19 o
  -5  11   3      382.96      480.19     55.79 o
  -3  11   3      254.48      348.05     47.85 o
  -1  11   3      293.66      411.52     54.14 o
   1  11   3       11.25       71.24     34.31 o
   3  11   3       24.68       72.73     35.68 o
   5  11   3        9.63      -30.58     30.58 o
   7  11   3        0.33      -17.35     47.71 o
   9  11   3       21.33      -48.25     57.24 o
  11  11   3        2.13       38.35     46.81 o
 -36   0   4        0.10      -67.15     67.15 o
 -34   0   4      279.44      283.95     54.19 o
 -32   0   4      119.66      172.90     81.85 o
 -30   0   4     2115.53     1919.40    165.75 o
 -28   0   4      473.33      620.78     90.56 o
 -26   0   4     2119.28     2177.42    172.75 o
 -24   0   4     1076.22     1113.19     79.51 o
 -22   0   4      215.86      192.35     36.95 o
 -20   0   4      287.74      382.79     33.74 o
 -18   0   4     2459.26     2413.48     87.71 o
 -16   0   4       68.52      105.49     12.00 o
 -14   0   4    64930.17    68108.66   1932.25 o
 -12   0   4    21030.52    22189.67    823.93 o
 -10   0   4      754.99     1138.06     48.60 o
  -8   0   4        3.18       34.45      6.92 o
  -6   0   4     4432.39     4365.20    163.62 o
  -4   0   4     5496.96     5490.68    228.02 o
  -2   0   4    12241.27    11718.36    538.45 o
   0   0   4    14598.45    13125.43    429.25 o
   2   0   4      789.22      650.68     22.23 o
   4   0   4   144963.03   145698.13   4174.26 o
   6   0   4    33961.90    37016.72   1195.81 o
   8   0   4    19095.69    21164.01    687.11 o
  10   0   4     8364.58     8688.05    283.65 o
  12   0   4     4029.13     4471.80    151.02 o
  14   0   4      145.37      231.80     34.23 o
  16   0   4     6782.72     6496.22    217.70 o
  18   0   4    23139.28    22674.44    731.20 o
  20   0   4     4566.34     4352.12    175.23 o
  22   0   4     9580.16     9258.72    432.85 o
  24   0   4     1076.59      984.12     75.32 o
  26   0   4      994.25      986.05     77.71 o
  28   0   4       27.13       32.95     36.90 o
  30   0   4       95.56       54.39     38.92 o
  32   0   4       17.32      -14.88     42.36 o
  34   0   4     2908.19     2861.59    241.78 o
  36   0   4       66.20       82.48     49.19 o
 -37   1   4      266.74      257.48     62.55 o
 -35   1   4       23.31       40.54     31.34 o
 -33   1   4        8.07       12.93     29.38 o
 -31   1   4        1.29      -27.03     27.03 o
 -29   1   4       76.10       87.39     30.57 o
 -27   1   4      782.53      714.96     45.64 o
 -25   1   4       49.80      117.22     28.61 o
 -23   1   4     8108.40     7927.40    308.53 o
 -21   1   4      910.47      855.66     43.75 o
 -19   1   4      597.77      612.81     32.30 o
 -17   1   4     1001.18     1037.49     32.00 o
 -15   1   4     6666.55     7696.35    181.34 o
 -13   1   4     7567.71     7979.02    186.66 o
 -11   1   4      281.92      281.86     12.58 o
  -9   1   4        5.42        3.71      4.58 o
  -7   1   4    39338.55    41345.26   1074.73 o
  -5   1   4    26040.42    27438.17   1215.00 o
  -3   1   4    75513.38    77208.54   2328.98 o
  -1   1   4     2595.65     2498.59     59.70 o
   1   1   4    29562.23    27491.24    559.42 o
   3   1   4   154765.17   153229.86   3114.30 o
   5   1   4    49502.31    51914.27   1053.64 o
   7   1   4    16286.53    16417.90    398.70 o
   9   1   4    23983.57    25458.42    576.09 o
  11   1   4     7383.31     7457.01    173.25 o
  13   1   4      417.24      485.46     17.81 o
  15   1   4      149.22      173.93     12.88 o
  17   1   4      658.72      625.29     24.11 o
  19   1   4     1096.22     1168.07     39.74 o
  21   1   4      765.31      792.80     40.78 o
  23   1   4     3849.36     3533.56    128.91 o
  25   1   4        1.27       -2.01     22.23 o
  27   1   4     3056.76     3110.92    119.31 o
  29   1   4      198.31      284.33     47.03 o
  31   1   4       63.64       16.04     28.38 o
  33   1   4      907.09     1118.44     65.63 o
  35   1   4      160.77      117.64     39.60 o
 -36   2   4       22.22       53.19     36.23 o
 -34   2   4      118.00      148.48     39.95 o
 -32   2   4        1.91       -8.51     23.80 o
 -30   2   4     1307.97     1264.16     63.00 o
 -28   2   4       26.69       40.50     24.89 o
 -26   2   4       28.50       19.21     25.31 o
 -24   2   4      134.18      136.58     27.47 o
 -22   2   4      301.63      293.46     23.82 o
 -20   2   4      285.78      253.87     20.17 o
 -18   2   4     5574.97     5575.80    143.66 o
 -16   2   4        9.34       -2.90      7.15 o
 -14   2   4     1799.64     1834.62     45.88 o
 -12   2   4      296.26      315.49     13.34 o
 -10   2   4       92.77      115.43      7.93 o
  -8   2   4     9722.03     9985.66    204.57 o
  -6   2   4     2093.89     2104.82     64.15 o
  -4   2   4     1080.71      995.69     37.29 o
  -2   2   4     5230.15     5299.74    161.72 o
   0   2   4    10533.47    10785.90    264.12 o
   2   2   4    50834.21    48335.79   1155.24 o
   4   2   4     1104.16     1222.34     29.99 o
   6   2   4      152.24      159.79      8.96 o
   8   2   4     1584.30     1434.47     35.80 o
  10   2   4     9773.60    10642.33    220.34 o
  12   2   4     3833.55     4333.35     98.55 o
  14   2   4       30.67       31.94     10.04 o
  16   2   4     1315.47     1353.04     38.19 o
  18   2   4      711.20      733.72     29.71 o
  20   2   4     2636.95     2701.48     82.70 o
  22   2   4       84.67       54.90     20.73 o
  24   2   4       54.36       43.28     21.79 o
  26   2   4      995.61      970.05     49.64 o
  28   2   4      548.53      642.66     48.06 o
  30   2   4      337.28      377.48     40.86 o
  32   2   4      309.53      382.37     43.10 o
  34   2   4      217.35      268.69     51.05 o
  36   2   4      487.55      434.10     58.72 o
 -35   3   4       95.89       85.46     33.29 o
 -33   3   4       18.63       12.39     33.15 o
 -31   3   4       18.27       36.43     29.47 o
 -29   3   4     1935.98     1914.69     93.75 o
 -27   3   4      505.40      462.95     82.21 o
 -25   3   4      153.57      102.01     28.14 o
 -23   3   4       32.60       30.96     18.22 o
 -21   3   4      190.28      207.68     22.39 o
 -19   3   4      457.38      491.13     26.78 o
 -17   3   4      347.77      348.91     19.71 o
 -15   3   4     1123.30     1115.10     33.57 o
 -13   3   4     6354.30     5823.99    140.82 o
 -11   3   4     1395.37     1475.59     39.28 o
  -9   3   4     2754.56     2614.69     76.70 o
  -7   3   4    14143.10    14773.46    390.93 o
  -5   3   4       22.45        5.41      5.13 o
  -3   3   4    30221.85    29816.60   1274.72 o
  -1   3   4     5418.63     5657.75    229.53 o
   1   3   4     6445.61     5952.10    139.29 o
   3   3   4     2925.14     2794.87     86.42 o
   5   3   4      104.22      112.60      7.91 o
   7   3   4      439.52      452.75     14.72 o
   9   3   4     6007.33     6568.40    138.89 o
  11   3   4        0.29       -2.71      6.90 o
  13   3   4      138.24      158.76     12.28 o
  15   3   4     5489.42     5812.92    139.17 o
  17   3   4      974.52      946.03     34.32 o
  19   3   4     1276.30     1131.28     47.53 o
  21   3   4        7.83      -15.05     16.05 o
  23   3   4      114.12      119.17     22.41 o
  25   3   4       48.28        0.52     21.86 o
  27   3   4      491.59      558.49     74.56 o
  29   3   4       47.86       54.79     26.33 o
  31   3   4        1.48        9.43     45.36 o
  33   3   4     1180.31     1078.22     75.42 o
  35   3   4        2.82        0.02     43.46 o
 -34   4   4       62.24       47.45     30.64 o
 -32   4   4        3.50        7.80     26.44 o
 -30   4   4      185.76      215.71     35.51 o
 -28   4   4        0.04        7.76     23.10 o
 -26   4   4       46.12       12.10     20.86 o
 -24   4   4     3366.37     3358.63    111.48 o
 -22   4   4     4258.60     4249.95    134.99 o
 -20   4   4       38.85        3.19     16.34 o
 -18   4   4        0.39      -13.42     13.42 o
 -16   4   4      703.29      729.71     35.62 o
 -14   4   4       51.92       26.40     10.40 o
 -12   4   4     1464.54     1443.04     40.31 o
 -10   4   4     4321.53     4351.13    104.29 o
  -8   4   4     3519.25     3496.09     85.80 o
  -6   4   4        8.36       -5.53      7.52 o
  -4   4   4    18180.32    18330.21    564.33 o
  -2   4   4      155.74      148.72     20.90 o
   0   4   4     1498.89     1467.17     60.62 o
   2   4   4     8516.41     9354.73    203.76 o
   4   4   4       98.81      127.81     10.58 o
   6   4   4     7205.34     7469.50    160.53 o
   8   4   4     7763.96     7648.67    160.11 o
  10   4   4       30.89       75.62      8.87 o
  12   4   4     1182.91     1218.37     41.74 o
  14   4   4     2369.84     2304.40     60.89 o
  16   4   4      664.56      610.60     27.54 o
  18   4   4      137.61      148.75     18.61 o
  20   4   4     1037.38      929.53     39.61 o
  22   4   4      774.37      654.04     47.55 o
  24   4   4      149.67      172.85     30.96 o
  26   4   4     1686.24     1622.66     81.93 o
  28   4   4      151.09      170.30     44.85 o
  30   4   4       45.26        9.20     33.35 o
  32   4   4        0.59       -1.46     33.73 o
  34   4   4       56.80       37.91     39.33 o
 -33   5   4      208.78      169.07     37.94 o
 -31   5   4      357.31      298.59     64.90 o
 -29   5   4      134.72      163.47     33.49 o
 -27   5   4       30.13       34.13     26.17 o
 -25   5   4        0.98      -23.61     23.61 o
 -23   5   4      151.21      132.60     23.60 o
 -21   5   4     1163.19     1108.25     57.56 o
 -19   5   4      702.59      758.76     40.10 o
 -17   5   4     1825.83     1693.24     62.70 o
 -15   5   4    14123.90    13238.05    385.20 o
 -13   5   4     1489.91     1407.03     46.11 o
 -11   5   4     2001.39     1974.58     57.14 o
  -9   5   4     2028.76     2072.65     55.04 o
  -7   5   4      174.94      223.23     13.94 o
  -5   5   4      338.20      464.98     20.60 o
  -3   5   4      433.82      399.70     17.55 o
  -1   5   4     3969.65     3956.63    118.93 o
   1   5   4       91.88       41.82      8.62 o
   3   5   4     9839.62    10361.95    215.33 o
   5   5   4      462.51      467.36     18.96 o
   7   5   4      612.85      603.44     23.14 o
   9   5   4       13.19       16.94      8.65 o
  11   5   4       40.94       78.21     11.62 o
  13   5   4       25.44       24.49     10.85 o
  15   5   4      199.75      217.80     17.02 o
  17   5   4     2015.20     2078.42     62.36 o
  19   5   4      101.93      141.81     22.44 o
  21   5   4       97.80      119.53     20.42 o
  23   5   4        0.09      -24.66     24.66 o
  25   5   4       35.69       17.54     28.60 o
  27   5   4        0.27       17.23     29.89 o
  29   5   4      473.24      552.49     79.46 o
  31   5   4        4.56        1.61     47.16 o
  33   5   4        1.16       18.84     52.54 o
 -32   6   4      108.64      135.61     46.89 o
 -30   6   4        0.00       62.96     30.79 o
 -28   6   4        3.83       25.86     28.01 o
 -26   6   4      266.96      281.22     34.95 o
 -24   6   4      961.39      969.38     75.48 o
 -22   6   4      102.73       82.06     22.61 o
 -20   6   4       17.58        6.49     18.96 o
 -18   6   4      143.86      218.07     25.36 o
 -16   6   4      225.30      237.46     25.27 o
 -14   6   4      145.49      163.85     21.76 o
 -12   6   4     1018.27      961.68     42.20 o
 -10   6   4      274.23      272.93     32.78 o
  -8   6   4     2970.48     2875.47    112.43 o
  -6   6   4      115.03      211.20     16.10 o
  -4   6   4      361.91      395.50     20.83 o
  -2   6   4      348.20      454.14     22.02 o
   0   6   4      130.66      163.31     13.37 o
   2   6   4      304.60      322.34     18.58 o
   4   6   4       16.58       28.03     10.52 o
   6   6   4      242.55      284.45     19.84 o
   8   6   4     2722.63     2700.87     80.92 o
  10   6   4      949.84     1007.65     39.39 o
  12   6   4       26.37       25.47     18.10 o
  14   6   4      357.73      395.39     29.16 o
  16   6   4        0.03       10.81     16.16 o
  18   6   4      561.90      605.90     39.69 o
  20   6   4     1055.35      952.53     53.12 o
  22   6   4      395.24      491.10     48.64 o
  24   6   4      531.69      552.05     64.64 o
  26   6   4       66.12       30.49     42.16 o
  28   6   4        0.07       18.54     42.47 o
  30   6   4       10.08      145.94     51.96 o
 -29   7   4       87.90       67.44     32.53 o
 -27   7   4       39.47       25.56     24.99 o
 -25   7   4       87.90       59.53     24.98 o
 -23   7   4       66.22       51.86     37.39 o
 -21   7   4       50.05       51.74     21.08 o
 -19   7   4      766.33      817.07     44.13 o
 -17   7   4        3.52       -5.36     17.72 o
 -15   7   4     1829.45     1670.84     64.79 o
 -13   7   4       76.36       40.43     18.73 o
 -11   7   4      896.41      888.29     42.31 o
  -9   7   4      209.59      183.34     22.16 o
  -7   7   4     1104.70      979.50     39.80 o
  -5   7   4      866.29      897.25     47.77 o
  -3   7   4      162.62      197.57     19.81 o
  -1   7   4      383.19      411.63     23.38 o
   1   7   4     2805.80     2755.05     77.24 o
   3   7   4        7.06       -0.21     12.29 o
   5   7   4      172.50      251.05     26.28 o
   7   7   4     1942.92     1873.10     63.01 o
   9   7   4      310.09      377.34     26.65 o
  11   7   4       57.09       53.24     17.62 o
  13   7   4      164.04      183.49     23.36 o
  15   7   4       77.55       15.18     17.82 o
  17   7   4      523.53      492.54     49.20 o
  19   7   4      121.45      100.40     36.35 o
  21   7   4      152.35      219.81     52.80 o
  23   7   4      712.20      649.43     70.45 o
  25   7   4        6.98       10.17     40.29 o
  27   7   4       57.09      113.59     76.89 o
  29   7   4      128.59      119.59     55.05 o
 -26   8   4        0.81       41.74     26.58 o
 -24   8   4       84.36       56.24     24.63 o
 -22   8   4      105.23       80.21     26.81 o
 -20   8   4      181.20      161.81     29.47 o
 -18   8   4      652.68      681.10     42.20 o
 -16   8   4       32.83       20.32     18.68 o
 -14   8   4       11.66      -17.61     17.61 o
 -12   8   4       39.83       14.20     17.98 o
 -10   8   4      255.78      214.36     26.05 o
  -8   8   4      109.25       88.71     21.03 o
  -6   8   4       90.39       55.32     21.08 o
  -4   8   4     2180.88     2326.10    106.11 o
  -2   8   4      236.74      236.73     24.90 o
   0   8   4     1597.48     1467.41     59.11 o
   2   8   4     1395.66     1537.18     58.53 o
   4   8   4      261.67      333.48     35.53 o
   6   8   4     6078.33     6285.61    176.78 o
   8   8   4       87.06       60.42     23.82 o
  10   8   4      834.83      757.97     41.62 o
  12   8   4       59.00       51.29     23.68 o
  14   8   4       51.61       52.04     27.91 o
  16   8   4      542.27      448.92     46.87 o
  18   8   4       61.24       60.92     30.01 o
  20   8   4      483.08      566.66     66.65 o
  22   8   4       97.61       80.98     45.02 o
  24   8   4      201.54      140.64     49.81 o
  26   8   4      394.30      406.52     67.86 o
 -23   9   4       34.33       73.44     29.16 o
 -21   9   4       11.42       30.30     24.71 o
 -19   9   4      168.40      130.79     29.82 o
 -17   9   4       71.46       78.22     25.59 o
 -15   9   4      559.94      650.00     47.24 o
 -13   9   4      292.57      340.57     35.59 o
 -11   9   4       18.80        4.06     19.55 o
  -9   9   4       61.67       52.54     24.92 o
  -7   9   4      416.77      388.10     33.31 o
  -5   9   4      254.88      343.92     34.62 o
  -3   9   4       92.21       34.81     20.93 o
  -1   9   4      812.66      855.24     59.88 o
   1   9   4      125.27       83.30     21.76 o
   3   9   4       90.02       84.52     24.61 o
   5   9   4      323.61      360.59     48.69 o
   7   9   4      603.85      647.05     46.60 o
   9   9   4       14.86       23.35     25.94 o
  11   9   4       44.44       69.19     29.06 o
  13   9   4       33.36        8.19     27.57 o
  15   9   4        5.95        7.54     30.25 o
  17   9   4       40.51       64.65     42.87 o
  19   9   4       55.06      114.98     49.79 o
  21   9   4        5.53       10.01     58.35 o
  23   9   4       25.18       74.32     51.58 o
 -18  10   4        0.13       12.47     25.94 o
 -16  10   4       91.30       68.71     29.01 o
 -14  10   4      104.27      118.56     29.57 o
 -12  10   4       32.33       75.63     28.12 o
 -10  10   4      208.54      344.76     62.23 o
  -8  10   4       37.97       38.58     25.96 o
  -6  10   4      618.22      739.13     51.12 o
  -4  10   4      113.44       67.32     26.06 o
  -2  10   4       11.52       24.31     23.67 o
   0  10   4        2.87       19.14     26.86 o
   2  10   4      187.88      254.41     37.40 o
   4  10   4      112.02       60.71     30.76 o
   6  10   4      188.36      179.90     61.35 o
   8  10   4       79.29      108.50     35.39 o
  10  10   4      530.75      624.65     63.06 o
  12  10   4      419.70      378.10     48.16 o
  14  10   4      416.88      506.16     68.40 o
  16  10   4        0.23       23.27     44.80 o
  18  10   4      121.82       53.56     50.87 o
 -11  11   4       96.53      134.72     37.86 o
  -9  11   4      168.62      230.09     41.12 o
  -7  11   4        3.33       31.03     31.26 o
  -5  11   4       54.29       88.29     33.99 o
  -3  11   4      199.52      275.91     56.88 o
  -1  11   4      141.69      161.90     39.29 o
   1  11   4      308.53      337.65     46.86 o
   3  11   4       39.07       70.58     35.43 o
   5  11   4       23.47       27.30     33.46 o
   7  11   4       30.55       27.89     33.49 o
   9  11   4      387.38      495.94     68.52 o
  11  11   4        2.08       41.61     49.83 o
 -35   1   5       52.71       53.78     31.50 o
 -33   1   5       11.11       -8.50     30.91 o
 -31   1   5       27.68       43.61     29.58 o
 -29   1   5        1.68        5.35     26.04 o
 -27   1   5       81.99       69.83     24.60 o
 -25   1   5       17.00      -26.55     26.55 o
 -23   1   5     1538.96     1790.16     85.41 o
 -21   1   5      485.81      473.20     38.96 o
 -19   1   5       16.89       -2.00     14.53 o
 -17   1   5       63.29       37.40      9.97 o
 -15   1   5      164.77      212.78     13.49 o
 -13   1   5       39.51       13.43      6.47 o
 -11   1   5      327.43      308.47     13.98 o
  -9   1   5     3284.59     3838.10     97.26 o
  -7   1   5     1085.18     1094.81     29.82 o
  -5   1   5       90.42      117.41     15.59 o
  -3   1   5    27831.61    27996.31    811.44 o
  -1   1   5       16.05       19.45      4.51 o
   1   1   5    22537.16    20942.38    390.24 o
   3   1   5    33904.55    34144.80    697.18 o
   5   1   5      488.87      605.12     17.41 o
   7   1   5       32.95       44.52      7.01 o
   9   1   5    19123.87    21755.47    528.09 o
  11   1   5      802.05      875.46     24.45 o
  13   1   5     4769.71     5028.79    113.07 o
  15   1   5      751.93      851.35     27.35 o
  17   1   5     4563.52     4534.17    111.16 o
  19   1   5      110.96      135.09     25.54 o
  21   1   5     4473.21     4188.97    148.06 o
  23   1   5      476.26      565.14     41.59 o
  25   1   5       60.75       28.02     23.67 o
  27   1   5      186.00      187.27     32.62 o
  29   1   5       25.48       11.71     26.99 o
  31   1   5        3.21       -0.89     28.04 o
  33   1   5       73.10       77.94     36.33 o
  35   1   5      356.14      375.28     48.29 o
 -36   2   5      184.80      303.70     48.52 o
 -34   2   5        2.89       14.44     28.70 o
 -32   2   5      510.27      560.52     45.07 o
 -30   2   5      292.47      355.03     37.07 o
 -28   2   5        5.61      -22.44     22.44 o
 -26   2   5      161.51      107.04     27.29 o
 -24   2   5      245.09      183.25     26.95 o
 -22   2   5     1474.95     1301.25     52.51 o
 -20   2   5      834.90      826.54     34.24 o
 -18   2   5     1016.22     1054.85     35.40 o
 -16   2   5       70.59       74.13     12.46 o
 -14   2   5       69.59       89.73     10.71 o
 -12   2   5     1535.99     1994.26     51.10 o
 -10   2   5     5206.27     5341.55    125.46 o
  -8   2   5      242.66      290.63     11.66 o
  -6   2   5     3453.50     3729.24    129.28 o
  -4   2   5     5208.91     5340.79    176.75 o
  -2   2   5    11328.15    11898.41    366.63 o
   0   2   5     5894.46     6142.31    143.49 o
   2   2   5      232.83      159.38      8.67 o
   4   2   5     5715.38     5658.33    124.37 o
   6   2   5       99.13       56.59      6.46 o
   8   2   5      886.37      907.38     23.93 o
  10   2   5     9213.44    10239.89    223.21 o
  12   2   5       13.14       -1.36      7.12 o
  14   2   5     2351.38     2722.23     65.83 o
  16   2   5     1257.86     1196.44     37.06 o
  18   2   5        5.77       15.45     12.63 o
  20   2   5      957.62      880.61     38.44 o
  22   2   5      541.08      482.89     35.10 o
  24   2   5     3037.72     2843.86     97.69 o
  26   2   5        5.47      -21.82     21.82 o
  28   2   5        2.67      -22.46     22.46 o
  30   2   5      442.68      440.73     44.79 o
  32   2   5      696.22      701.40     56.09 o
  34   2   5      121.66      127.31     40.79 o
 -35   3   5       52.22       59.92     32.48 o
 -33   3   5      109.00       90.84     31.15 o
 -31   3   5       27.03      -15.93     25.66 o
 -29   3   5      210.46      278.71     37.75 o
 -27   3   5     1665.81     1699.62     74.35 o
 -25   3   5      204.38      269.08     37.44 o
 -23   3   5      108.05       78.00     22.51 o
 -21   3   5      332.20      333.95     36.01 o
 -19   3   5      408.17      511.91     27.48 o
 -17   3   5      194.68      270.07     17.52 o
 -15   3   5       65.31       52.94     10.28 o
 -13   3   5        6.38       28.37      7.74 o
 -11   3   5      286.84      322.41     14.05 o
  -9   3   5      119.99      110.51      8.44 o
  -7   3   5     6071.13     6711.38    166.36 o
  -5   3   5     6362.58     6491.71    196.40 o
  -3   3   5     3864.71     3647.10    156.63 o
  -1   3   5      442.32      461.33     23.60 o
   1   3   5     6530.54     6503.10    149.98 o
   3   3   5     3193.30     3131.32     71.24 o
   5   3   5     2547.27     2520.21     58.75 o
   7   3   5     7959.97     8743.37    204.33 o
   9   3   5      137.87      233.79     11.55 o
  11   3   5     8178.94     8264.41    165.77 o
  13   3   5     1540.44     1451.65     39.53 o
  15   3   5      201.77      168.54     15.48 o
  17   3   5        2.24       -3.63     10.89 o
  19   3   5      184.84      154.08     22.82 o
  21   3   5      141.06       39.63     32.09 o
  23   3   5       42.35       19.18     22.04 o
  25   3   5      914.13      945.92     50.79 o
  27   3   5     1099.80      931.58     51.75 o
  29   3   5      107.56       80.11     39.32 o
  31   3   5      504.96      464.11     47.33 o
  33   3   5      807.52      866.64     88.54 o
  35   3   5        3.54       -0.39     42.07 o
 -34   4   5       68.04      110.68     34.43 o
 -32   4   5        1.57      -25.94     25.94 o
 -30   4   5      345.63      290.57     40.17 o
 -28   4   5      117.78       96.52     29.62 o
 -26   4   5       64.50       38.73     24.22 o
 -24   4   5      389.47      435.04     43.21 o
 -22   4   5      137.39      171.09     34.43 o
 -20   4   5     2789.90     2868.57    109.41 o
 -18   4   5       67.53       89.52     18.47 o
 -16   4   5     4609.92     4375.96    115.23 o
 -14   4   5     1125.04     1030.48     34.48 o
 -12   4   5     8625.11     8338.80    194.32 o
 -10   4   5     1008.98     1033.70     33.53 o
  -8   4   5      922.43      974.80     29.10 o
  -6   4   5     2919.48     3049.73    111.48 o
  -4   4   5     8403.28     7678.36    255.52 o
  -2   4   5     2111.60     2105.42    110.26 o
   0   4   5      637.46      859.49     31.13 o
   2   4   5       64.68       40.46      8.07 o
   4   4   5    11696.60    12359.89    277.46 o
   6   4   5       72.59       99.94      9.62 o
   8   4   5      541.63      522.64     18.20 o
  10   4   5        5.13       -6.88      6.88 o
  12   4   5       89.00      126.41     12.65 o
  14   4   5        3.30        4.83      9.65 o
  16   4   5       32.05       44.92     12.24 o
  18   4   5     2050.89     1956.98     63.95 o
  20   4   5     1180.24     1111.48     44.49 o
  22   4   5      451.90      453.23     38.96 o
  24   4   5      319.07      364.54     37.90 o
  26   4   5      170.65      189.16     32.67 o
  28   4   5        4.01       10.71     24.28 o
  30   4   5       42.64       27.36     42.44 o
  32   4   5      183.81      124.06     53.88 o
  34   4   5       58.67       93.92    114.06 o
 -33   5   5       23.18       44.11     33.76 o
 -31   5   5        0.04      -16.89     27.11 o
 -29   5   5        0.48      -11.30     22.99 o
 -27   5   5      265.21      274.97     36.47 o
 -25   5   5        0.12      -14.87     19.38 o
 -23   5   5      313.05      364.35     31.05 o
 -21   5   5        0.50      -16.09     16.09 o
 -19   5   5      719.06      765.76     40.18 o
 -17   5   5       69.72       88.12     39.02 o
 -15   5   5     5736.01     5615.08    171.95 o
 -13   5   5     1679.17     1613.81     52.85 o
 -11   5   5     1948.62     1833.93     53.74 o
  -9   5   5      434.48      471.19     20.57 o
  -7   5   5      108.48       99.84     15.05 o
  -5   5   5     1169.85     1084.77     42.16 o
  -3   5   5        3.24       14.26      7.62 o
  -1   5   5     2203.10     2104.10     85.74 o
   1   5   5      290.31      440.14     24.19 o
   3   5   5     1562.64     1607.75     43.19 o
   5   5   5     1466.00     1428.16     43.61 o
   7   5   5      178.24      146.09     13.53 o
   9   5   5       73.84      111.64     12.62 o
  11   5   5     2100.19     2060.45     59.39 o
  13   5   5      116.63      114.40     14.72 o
  15   5   5     2762.95     2714.71     76.75 o
  17   5   5        5.86        6.99     14.38 o
  19   5   5     1558.45     1390.31     63.51 o
  21   5   5     4612.52     4254.46    153.04 o
  23   5   5      916.37      800.51     52.05 o
  25   5   5       40.75       29.24     30.57 o
  27   5   5      825.04      808.03     79.59 o
  29   5   5      316.50      243.67     54.73 o
  31   5   5       38.66        8.11     48.85 o
 -30   6   5        0.15       -9.13     26.66 o
 -28   6   5        2.08       -0.20     27.14 o
 -26   6   5      800.40      796.08     56.10 o
 -24   6   5        7.39        8.37     20.24 o
 -22   6   5      799.40      747.53     42.41 o
 -20   6   5     1617.01     1638.82     79.03 o
 -18   6   5     3162.30     2910.27    103.36 o
 -16   6   5     1406.43     1379.48     55.51 o
 -14   6   5     1771.91     1698.60     62.78 o
 -12   6   5      176.45       89.53     18.49 o
 -10   6   5     1391.79     1314.69     50.72 o
  -8   6   5      650.77      675.58     31.13 o
  -6   6   5     1587.08     1677.25     79.73 o
  -4   6   5       18.83       -0.45      9.90 o
  -2   6   5     5679.90     6044.46    153.48 o
   0   6   5      230.13      227.11     21.11 o
   2   6   5      317.43      304.74     17.41 o
   4   6   5      523.45      557.99     24.38 o
   6   6   5       51.92       48.99     13.36 o
   8   6   5      403.54      465.52     27.84 o
  10   6   5      805.22      824.80     35.17 o
  12   6   5     3199.96     3220.21     95.90 o
  14   6   5      667.67      660.85     35.56 o
  16   6   5       16.37       -1.34     15.91 o
  18   6   5      862.42      747.30     46.49 o
  20   6   5     2138.03     1998.57     84.05 o
  22   6   5       88.66      105.87     28.27 o
  24   6   5      663.89      696.12     58.47 o
  26   6   5      147.15      130.64     77.75 o
  28   6   5      319.83      409.04    121.23 o
  30   6   5      171.87      173.62     58.12 o
 -29   7   5        0.16       27.00     27.74 o
 -27   7   5       54.28       29.26     29.32 o
 -25   7   5        3.18        6.09     25.63 o
 -23   7   5       47.23       11.22     20.92 o
 -21   7   5      137.31       90.44     23.08 o
 -19   7   5      813.85      751.32     41.67 o
 -17   7   5       69.37       55.86     20.42 o
 -15   7   5       56.46       74.17     19.61 o
 -13   7   5      875.33      923.12     43.54 o
 -11   7   5        3.57      -15.08     15.08 o
  -9   7   5     2128.34     2275.82     79.03 o
  -7   7   5      471.11      373.26     28.54 o
  -5   7   5        9.70       -1.40     16.50 o
  -3   7   5      904.71      811.92     35.22 o
  -1   7   5     1818.36     1904.40     70.12 o
   1   7   5     1325.20     1485.72     47.73 o
   3   7   5       50.17       63.84     16.87 o
   5   7   5     5031.32     5063.14    145.64 o
   7   7   5      177.38      202.37     20.75 o
   9   7   5     2499.91     2482.24     78.00 o
  11   7   5      399.12      458.28     33.52 o
  13   7   5      293.46      321.85     32.19 o
  15   7   5       52.52       -2.78     20.04 o
  17   7   5      292.54      270.49     32.03 o
  19   7   5      192.13      239.61     33.34 o
  21   7   5      383.44      415.58     45.31 o
  23   7   5        6.70       -1.01     38.52 o
  25   7   5      854.07      839.35     82.06 o
  27   7   5       77.01      154.17     53.08 o
 -26   8   5      559.75      518.69    100.06 o
 -24   8   5      105.73      108.61     31.30 o
 -22   8   5       16.60        8.99     22.35 o
 -20   8   5      190.77      240.44     29.05 o
 -18   8   5       64.25       36.21     21.02 o
 -16   8   5      103.80      136.10     26.01 o
 -14   8   5      409.60      308.10     29.40 o
 -12   8   5       73.96       84.00     19.72 o
 -10   8   5      261.98      256.83     27.14 o
  -8   8   5       71.27       72.05     20.32 o
  -6   8   5      115.76       72.60     21.69 o
  -4   8   5     1852.68     2092.03    111.24 o
  -2   8   5     1440.20     1516.78     60.03 o
   0   8   5      914.19      804.63     41.48 o
   2   8   5       78.44       54.74     20.32 o
   4   8   5      831.92      903.06     44.03 o
   6   8   5        4.76       22.16     18.19 o
   8   8   5     1252.38     1185.51     51.95 o
  10   8   5      767.99      771.67     48.76 o
  12   8   5       33.54       28.09     23.75 o
  14   8   5      698.44      812.92     58.62 o
  16   8   5       38.44       43.93     24.25 o
  18   8   5       21.89      -12.67     53.01 o
  20   8   5        0.26        1.43     70.23 o
  22   8   5        0.45      -23.20     38.96 o
  24   8   5       11.56       51.95     68.61 o
  26   8   5      594.00      543.03    142.68 o
 -23   9   5      374.29      350.47     47.36 o
 -21   9   5        8.56       43.52     25.63 o
 -19   9   5      213.61      201.38     33.13 o
 -17   9   5      465.56      504.49     43.12 o
 -15   9   5      252.26      287.39     35.01 o
 -13   9   5      332.96      393.96     39.41 o
 -11   9   5      166.97      191.40     28.13 o
  -9   9   5      131.37      140.15     25.21 o
  -7   9   5      182.22      154.91     24.97 o
  -5   9   5      251.79      211.95     26.88 o
  -3   9   5        0.10       -2.15     18.74 o
  -1   9   5      204.60      214.36     26.67 o
   1   9   5       67.23       44.68     20.70 o
   3   9   5      119.10       98.18     23.65 o
   5   9   5      467.43      507.39     40.56 o
   7   9   5      103.22      100.79     27.15 o
   9   9   5       17.99       17.22     22.34 o
  11   9   5      524.89      586.11     63.31 o
  13   9   5        5.23       13.43     30.71 o
  15   9   5        3.44      -17.97     29.63 o
  17   9   5      398.85      441.83     50.07 o
  19   9   5      232.89      246.36     55.54 o
  21   9   5      344.09      346.16     71.42 o
 -18  10   5      582.53      639.49     61.56 o
 -16  10   5       10.95       48.72     27.73 o
 -14  10   5      825.96      880.37     57.02 o
 -12  10   5      166.39      244.15     34.56 o
 -10  10   5      313.77      517.57     54.68 o
  -8  10   5        7.40       36.34     25.42 o
  -6  10   5      660.93      660.72     60.19 o
  -4  10   5      281.85      261.54     33.75 o
  -2  10   5       15.77       42.72     24.58 o
   0  10   5       48.35       13.26     23.77 o
   2  10   5      147.09       97.99     27.13 o
   4  10   5      191.27      186.87     55.68 o
   6  10   5       81.76       76.45     31.44 o
   8  10   5      176.41      186.30     46.18 o
  10  10   5       91.90       98.20     34.95 o
  12  10   5       14.16       29.42     52.81 o
  14  10   5       90.04      128.96     37.79 o
  16  10   5       20.69       74.32     50.75 o
  18  10   5      110.19      119.25     51.95 o
 -11  11   5       18.59       36.39     35.76 o
  -9  11   5       19.95       51.05     31.17 o
  -7  11   5       21.77       51.13     31.58 o
  -5  11   5      150.58      109.44     37.60 o
  -3  11   5       31.53       23.18     29.87 o
  -1  11   5      208.66      275.41     65.36 o
   1  11   5      257.26      224.45     41.72 o
   3  11   5       19.97       63.25     33.04 o
   5  11   5        2.87      -13.57     60.40 o
   7  11   5       75.05       92.74     38.54 o
   9  11   5       33.85       -5.25     49.99 o
  11  11   5      120.30      178.43     55.71 o
 -36   0   6      102.09       88.48     45.38 o
 -34   0   6       60.21      -38.12     43.57 o
 -32   0   6      189.05      290.14     78.94 o
 -30   0   6       97.67      101.84     59.12 o
 -28   0   6      103.75      103.55     57.93 o
 -26   0   6       36.47        0.16     29.27 o
 -24   0   6     1378.75     1265.41     83.95 o
 -22   0   6      699.83      835.75     63.40 o
 -20   0   6       30.24      -10.12     21.35 o
 -18   0   6      722.94      746.30     36.63 o
 -16   0   6      700.74      621.14     27.66 o
 -14   0   6     8505.49     8405.36    278.21 o
 -12   0   6      575.52      715.53     34.65 o
 -10   0   6     2702.33     2946.94    114.20 o
  -8   0   6    11619.30    12066.23    392.17 o
  -6   0   6     5904.07     5781.81    252.30 o
  -4   0   6       77.74       43.21      7.28 o
  -2   0   6    49749.16    45163.01   1455.02 o
   0   0   6     3380.34     3241.81     88.78 o
   2   0   6    51274.59    49849.69   1439.54 o
   4   0   6    17844.16    18898.26    549.17 o
   6   0   6     1511.59     1381.70     45.60 o
   8   0   6     7461.95     7785.70    229.08 o
  10   0   6    67395.50    70014.61   2001.56 o
  12   0   6     4809.46     4470.40    136.50 o
  14   0   6    26856.65    26977.40    866.79 o
  16   0   6    10568.65    10446.13    344.25 o
  18   0   6     2105.85     1763.58     82.91 o
  20   0   6     1791.21     1894.52    110.31 o
  22   0   6     5976.92     5750.23    280.12 o
  24   0   6      411.60      522.05     59.81 o
  26   0   6       29.12      -32.19     32.19 o
  28   0   6     2851.52     2785.73    157.16 o
  30   0   6     5250.02     5158.85    262.78 o
  32   0   6      274.24      282.45     86.97 o
  34   0   6      456.06      503.04    113.97 o
 -35   1   6        3.92       75.09     45.21 o
 -33   1   6      105.17       77.62     33.47 o
 -31   1   6       27.62       -9.69     26.86 o
 -29   1   6        9.62        1.27     26.03 o
 -27   1   6     1712.46     1778.12    106.91 o
 -25   1   6      234.75      309.53     33.20 o
 -23   1   6       34.06       -9.76     21.63 o
 -21   1   6      539.02      521.35     43.29 o
 -19   1   6        4.82      -12.11     12.11 o
 -17   1   6       64.75       43.48     11.49 o
 -15   1   6      580.27      620.51     21.64 o
 -13   1   6      543.79      516.05     19.92 o
 -11   1   6    16830.72    18046.25    444.54 o
  -9   1   6     4540.53     4144.05    104.79 o
  -7   1   6       23.32       14.81      6.91 o
  -5   1   6     8096.28     7382.94    249.24 o
  -3   1   6     2505.13     2798.81     77.92 o
  -1   1   6      245.16      315.02     12.39 o
   1   1   6     3159.86     2796.99     56.67 o
   3   1   6    39728.59    39769.96    771.55 o
   5   1   6     5821.47     5352.35    118.35 o
   7   1   6     1786.27     1923.16     45.85 o
   9   1   6    20578.73    21792.21    445.46 o
  11   1   6     3498.54     3667.58     84.42 o
  13   1   6      241.89      335.56     16.49 o
  15   1   6     4334.41     4547.92    110.83 o
  17   1   6     4959.56     4880.14    127.67 o
  19   1   6       89.18       94.92     22.03 o
  21   1   6    15068.10    14325.29    464.15 o
  23   1   6     1935.45     2024.20     83.92 o
  25   1   6      269.96      237.33     32.37 o
  27   1   6      693.38      684.54     58.16 o
  29   1   6      483.29      493.02     45.87 o
  31   1   6        7.13        1.48     31.04 o
  33   1   6        0.02      -61.29     61.29 o
  35   1   6      579.57      599.94     56.67 o
 -36   2   6       29.89       52.12     50.75 o
 -34   2   6       81.04       82.24     35.69 o
 -32   2   6       18.72      -11.44     25.94 o
 -30   2   6       40.48        8.32     23.94 o
 -28   2   6       28.51        3.55     23.86 o
 -26   2   6       16.84       13.81     23.59 o
 -24   2   6       18.80       -8.77     19.41 o
 -22   2   6     1051.69      864.34     40.58 o
 -20   2   6      710.74      733.93     40.00 o
 -18   2   6     1154.03     1317.45     45.40 o
 -16   2   6     1646.96     1643.67     52.05 o
 -14   2   6      788.13      817.56     24.28 o
 -12   2   6     3300.86     3852.75     92.98 o
 -10   2   6      548.41      531.72     17.19 o
  -8   2   6     1350.51     1190.27     38.26 o
  -6   2   6        2.28       -5.56      5.56 o
  -4   2   6     1683.18     1722.97     50.50 o
  -2   2   6    51578.27    50919.29   1241.87 o
   0   2   6     1694.07     1676.37     49.88 o
   2   2   6    13782.04    13006.09    269.52 o
   4   2   6      563.59      556.83     17.05 o
   6   2   6     1971.80     2183.95     49.12 o
   8   2   6     2052.73     2183.29     52.53 o
  10   2   6     2046.21     2399.83     57.08 o
  12   2   6      347.14      462.34     21.92 o
  14   2   6    12757.34    12391.23    286.21 o
  16   2   6      197.77      189.32     16.61 o
  18   2   6       78.20       67.71     14.84 o
  20   2   6     2335.06     2206.61     78.54 o
  22   2   6       45.66       43.37     21.50 o
  24   2   6       92.66       91.95     26.97 o
  26   2   6        0.83      -22.77     22.77 o
  28   2   6     1176.45     1220.71     65.07 o
  30   2   6      252.69      214.78     38.83 o
  32   2   6      136.54      129.29     38.10 o
  34   2   6      185.98      191.60     43.67 o
 -35   3   6      182.03      175.18     36.06 o
 -33   3   6       13.17       -4.53     41.63 o
 -31   3   6       39.08       12.65     48.21 o
 -29   3   6      532.02      493.52     50.15 o
 -27   3   6        9.36       16.97     22.27 o
 -25   3   6      582.25      549.31     39.64 o
 -23   3   6     1621.63     1616.96     68.33 o
 -21   3   6       76.93       55.63     17.66 o
 -19   3   6      754.51      839.39     35.22 o
 -17   3   6     6171.95     6002.17    152.96 o
 -15   3   6      648.36      722.92     26.53 o
 -13   3   6       93.44       90.77      9.50 o
 -11   3   6        0.19       -6.23      7.23 o
  -9   3   6     8132.15     8783.93    192.02 o
  -7   3   6     2104.11     1910.49     60.53 o
  -5   3   6     5390.41     5012.34    161.81 o
  -3   3   6    39056.29    40611.45   1021.33 o
  -1   3   6      371.43      272.97      9.81 o
   1   3   6      956.60     1176.34     33.47 o
   3   3   6     3357.07     3404.64     77.15 o
   5   3   6      920.47      923.80     25.69 o
   7   3   6     1027.67     1025.33     28.52 o
   9   3   6     3798.93     3968.99     91.61 o
  11   3   6     4216.54     4349.26     90.25 o
  13   3   6     4268.63     4206.77     97.34 o
  15   3   6        3.28       -5.32     10.23 o
  17   3   6     3450.72     3375.25     99.40 o
  19   3   6      223.56      204.93     27.88 o
  21   3   6      472.71      449.11     38.13 o
  23   3   6        2.06      -15.33     19.07 o
  25   3   6      459.34      314.14     33.82 o
  27   3   6      185.17      200.28     37.76 o
  29   3   6     1031.48      960.63     70.66 o
  31   3   6      610.10      550.06     87.48 o
  33   3   6        8.70      -15.81     38.59 o
 -34   4   6       59.67       61.57     32.04 o
 -32   4   6       23.94       30.86     28.10 o
 -30   4   6        5.53       29.49     27.87 o
 -28   4   6      446.05      408.56     38.49 o
 -26   4   6      988.79      980.42     51.64 o
 -24   4   6      898.85      955.42     49.79 o
 -22   4   6      242.78      309.24     30.02 o
 -20   4   6      113.29      135.68     21.40 o
 -18   4   6       27.37       31.10     15.16 o
 -16   4   6        5.49        1.80     10.46 o
 -14   4   6     1894.92     1924.44     55.18 o
 -12   4   6      958.23      861.99     29.49 o
 -10   4   6     4087.44     4139.24     99.79 o
  -8   4   6      884.23      836.33     25.44 o
  -6   4   6     5932.10     6744.13    176.40 o
  -4   4   6      764.62      666.00     21.89 o
  -2   4   6     5210.33     5945.17    201.07 o
   0   4   6     2244.98     2213.14     64.80 o
   2   4   6     2605.36     2587.74     60.97 o
   4   4   6    17786.58    17638.51    380.84 o
   6   4   6     1718.22     1557.46     40.24 o
   8   4   6     3839.71     3819.45     83.57 o
  10   4   6     2016.01     2147.26     51.00 o
  12   4   6      463.70      406.76     19.82 o
  14   4   6      507.18      566.13     24.15 o
  16   4   6     1016.89     1033.37     37.37 o
  18   4   6     2997.90     2762.12     92.59 o
  20   4   6     1169.80     1147.99     55.83 o
  22   4   6      740.26      822.88     59.50 o
  24   4   6     3088.72     3077.07    136.67 o
  26   4   6        3.29      -25.04     25.04 o
  28   4   6      176.88      127.31     52.03 o
  30   4   6      536.97      497.86     56.60 o
  32   4   6       33.08       28.04     38.51 o
 -31   5   6        0.05      -17.42     26.46 o
 -29   5   6      116.08       92.72     28.85 o
 -27   5   6      365.19      361.75     36.23 o
 -25   5   6        0.66       -0.50     20.30 o
 -23   5   6      439.88      437.60     35.89 o
 -21   5   6       70.53      107.17     23.54 o
 -19   5   6        4.67        7.35     17.69 o
 -17   5   6    12639.95    12553.51    366.15 o
 -15   5   6      727.53      869.11     38.78 o
 -13   5   6      929.30      857.23     33.54 o
 -11   5   6        2.42        6.89      9.02 o
  -9   5   6      487.05      467.58     21.30 o
  -7   5   6      126.09      144.11     11.90 o
  -5   5   6     5105.66     4803.82    194.42 o
  -3   5   6     4050.79     3944.60    156.84 o
  -1   5   6       85.79       49.47      9.74 o
   1   5   6     4983.14     5079.35    123.31 o
   3   5   6      256.03      251.00     13.87 o
   5   5   6       21.51        5.54      7.93 o
   7   5   6     1750.51     1855.52     53.97 o
   9   5   6     9763.34     9246.49    229.48 o
  11   5   6     2542.82     2412.51     68.05 o
  13   5   6      341.76      309.38     20.44 o
  15   5   6     3421.53     3224.55     89.14 o
  17   5   6      349.89      317.27     26.61 o
  19   5   6      486.13      541.82     39.69 o
  21   5   6     1204.86     1210.45     59.57 o
  23   5   6      155.39      113.10     32.97 o
  25   5   6       46.15        4.11     28.40 o
  27   5   6      217.33      306.19     44.70 o
  29   5   6      759.80      723.71     65.41 o
  31   5   6      431.10      381.90     65.73 o
 -30   6   6      110.75       29.73     32.38 o
 -28   6   6      309.27      237.28     37.90 o
 -26   6   6        3.01      -21.54     21.62 o
 -24   6   6       69.98       71.14     25.04 o
 -22   6   6      167.01       68.53     26.78 o
 -20   6   6       18.93       43.56     20.66 o
 -18   6   6      243.16      314.40     53.86 o
 -16   6   6      232.37      243.96     25.47 o
 -14   6   6     1106.08     1234.57     73.46 o
 -12   6   6     1374.96     1335.79     54.50 o
 -10   6   6      633.65      670.60     29.88 o
  -8   6   6       32.15       35.60     12.21 o
  -6   6   6       70.91       54.68     12.66 o
  -4   6   6       10.39       -6.71     11.30 o
  -2   6   6      380.53      411.35     21.52 o
   0   6   6      187.76      162.36     14.49 o
   2   6   6     1089.86     1052.43     43.99 o
   4   6   6      661.08      656.70     27.16 o
   6   6   6     1795.85     1811.16     58.32 o
   8   6   6     3946.05     3770.23    161.79 o
  10   6   6      165.95      249.90     21.33 o
  12   6   6      346.33      363.08     24.69 o
  14   6   6      491.78      505.42     33.04 o
  16   6   6      548.60      525.92     38.65 o
  18   6   6     1206.46     1135.22     57.16 o
  20   6   6      154.83      119.79     27.55 o
  22   6   6     1269.98     1111.75     58.26 o
  24   6   6      641.42      629.05     56.88 o
  26   6   6       36.79        9.99     31.62 o
  28   6   6      101.82      134.07     51.55 o
  30   6   6       10.87       -1.32     49.47 o
 -29   7   6       67.66       79.63     73.65 o
 -27   7   6       15.61       -9.00     26.74 o
 -25   7   6        2.17        7.67     28.56 o
 -23   7   6       28.79      -23.13     23.13 o
 -21   7   6      364.38      410.65     33.32 o
 -19   7   6      372.07      464.44     33.76 o
 -17   7   6      433.23      357.15     29.55 o
 -15   7   6       14.01        8.63     16.87 o
 -13   7   6      525.80      536.64     36.20 o
 -11   7   6      301.01      231.54     24.97 o
  -9   7   6       79.45       39.99     17.12 o
  -7   7   6      996.97     1030.14     46.01 o
  -5   7   6       22.59        7.72     20.78 o
  -3   7   6     1436.62     1606.14     59.71 o
  -1   7   6     5186.32     5111.15    159.09 o
   1   7   6        0.11        7.66     15.29 o
   3   7   6     4377.16     4140.72    137.13 o
   5   7   6     2719.29     2549.71     78.75 o
   7   7   6       21.56       40.42     17.49 o
   9   7   6     1850.07     1786.33     66.33 o
  11   7   6      115.95      129.21     26.77 o
  13   7   6       55.18       43.51     21.46 o
  15   7   6      112.37       55.19     31.42 o
  17   7   6      116.47       79.31     25.61 o
  19   7   6       36.85       50.61     27.47 o
  21   7   6      430.39      455.06     40.64 o
  23   7   6        4.29        6.85     36.68 o
  25   7   6        1.75      -34.70     42.10 o
  27   7   6      321.06      286.96     60.23 o
 -26   8   6       34.77       16.27     67.92 o
 -24   8   6      273.34      223.02     35.64 o
 -22   8   6       16.21       38.20     20.46 o
 -20   8   6      372.27      290.30     30.92 o
 -18   8   6       48.13       72.41     22.80 o
 -16   8   6        7.01       -4.09     18.23 o
 -14   8   6       12.54       15.19     25.39 o
 -12   8   6      378.21      318.57     27.99 o
 -10   8   6      765.32      757.44     61.39 o
  -8   8   6       30.74       40.92     18.90 o
  -6   8   6        9.98      -15.71     16.45 o
  -4   8   6       25.18       -7.58     17.62 o
  -2   8   6      655.94      687.89     58.31 o
   0   8   6     2239.35     2003.68     78.06 o
   2   8   6        1.77      -16.19     17.45 o
   4   8   6      797.37      861.53     58.28 o
   6   8   6       97.76      137.27     23.98 o
   8   8   6        0.31       16.47     18.11 o
  10   8   6       53.43       41.86     23.22 o
  12   8   6        6.31       13.50     21.95 o
  14   8   6        8.25       25.12     23.09 o
  16   8   6      410.09      443.09     62.28 o
  18   8   6       66.14       55.85     26.25 o
  20   8   6       15.94       47.39     33.25 o
  22   8   6      735.47      869.16    110.64 o
  24   8   6      193.63      197.67     54.52 o
 -21   9   6      124.68      115.03     30.61 o
 -19   9   6       13.10      -20.20     23.18 o
 -17   9   6      285.62      276.08     31.72 o
 -15   9   6      464.63      658.51     43.27 o
 -13   9   6      532.48      647.12     42.31 o
 -11   9   6        6.96        4.02     18.99 o
  -9   9   6       32.33        2.74     24.26 o
  -7   9   6        2.91       12.00     19.34 o
  -5   9   6        1.04       25.95     19.92 o
  -3   9   6      110.63       89.38     23.46 o
  -1   9   6      206.40      299.44     45.75 o
   1   9   6       74.53       77.84     31.28 o
   3   9   6      805.68      856.68     56.59 o
   5   9   6      288.67      299.85     29.84 o
   7   9   6        0.42       17.94     22.31 o
   9   9   6      829.04      911.95     54.47 o
  11   9   6      139.04      179.18     29.78 o
  13   9   6        0.27       34.07     24.10 o
  15   9   6       88.14      166.08     38.69 o
  17   9   6      168.87      281.45     44.18 o
  19   9   6      129.71      156.28     99.02 o
  21   9   6        4.70      -34.63     43.67 o
 -16  10   6       20.33        9.95     25.43 o
 -14  10   6       54.04       59.78     33.86 o
 -12  10   6       36.04       56.69     34.79 o
 -10  10   6      114.20      175.65     30.34 o
  -8  10   6      605.96      718.99     82.67 o
  -6  10   6       58.19       66.78     24.45 o
  -4  10   6      291.50      335.80     36.90 o
  -2  10   6        0.33       22.41     34.16 o
   0  10   6       19.09       21.85     23.29 o
   2  10   6        3.00      -22.13     22.13 o
   4  10   6       34.71       -1.18     24.73 o
   6  10   6        5.15        1.59     24.10 o
   8  10   6      362.18      479.56    115.41 o
  10  10   6      226.29      223.54     51.92 o
  12  10   6      303.15      251.60     50.36 o
  14  10   6        0.42       41.21     44.54 o
  16  10   6      189.08      186.81     43.12 o
  -9  11   6        3.50       45.65     32.13 o
  -7  11   6        8.84       49.76     26.93 o
  -5  11   6       21.73      -12.67     26.35 o
  -3  11   6       46.80       63.64     29.03 o
  -1  11   6      183.73      195.09     39.82 o
   1  11   6       49.14      112.83     36.53 o
   3  11   6       11.96       25.87     32.59 o
   5  11   6       12.68       23.25     38.18 o
   7  11   6       30.70       52.07     34.40 o
   9  11   6      151.60      221.37     45.69 o
 -35   1   7       88.03      103.00     36.77 o
 -33   1   7       31.58       38.41     33.00 o
 -31   1   7       14.13      -26.19     26.19 o
 -29   1   7      537.64      670.08     65.78 o
 -27   1   7      127.49      144.39     29.91 o
 -25   1   7      495.11      523.34     39.61 o
 -23   1   7      654.73      499.36     36.88 o
 -21   1   7        5.68      -21.08     21.08 o
 -19   1   7      142.13      134.73     22.39 o
 -17   1   7     3236.16     3394.65    107.38 o
 -15   1   7     5047.03     5319.91    148.05 o
 -13   1   7      377.03      351.06     16.18 o
 -11   1   7      534.39      581.20     19.95 o
  -9   1   7     3792.13     4255.47    116.90 o
  -7   1   7     2391.69     2442.11     86.77 o
  -5   1   7      407.50      398.27     26.81 o
  -3   1   7      280.50      269.04     12.76 o
  -1   1   7     1292.56     1216.11     34.22 o
   1   1   7      760.90      530.30     13.05 o
   3   1   7     5337.93     4993.84    104.75 o
   5   1   7    14161.31    14671.33    317.89 o
   7   1   7      852.27      931.40     24.86 o
   9   1   7       29.76        7.07      6.93 o
  11   1   7      550.03      659.29     21.37 o
  13   1   7     5532.68     5605.06    155.27 o
  15   1   7      695.28      651.48     28.12 o
  17   1   7     1707.54     1532.94     52.87 o
  19   1   7      392.39      331.52     31.91 o
  21   1   7     1375.47     1497.82     67.93 o
  23   1   7       10.21      -26.31     26.31 o
  25   1   7      696.69      758.23     50.67 o
  27   1   7      578.48      608.47     48.81 o
  29   1   7       81.14       65.38     31.89 o
  31   1   7      151.95      141.22     37.48 o
  33   1   7      276.42      233.07     50.36 o
  35   1   7      128.26      149.78     52.24 o
 -34   2   7       22.71      -23.00     36.43 o
 -32   2   7      684.03      685.32     82.37 o
 -30   2   7       79.80       81.95     28.37 o
 -28   2   7       32.77       54.31     24.59 o
 -26   2   7        0.30      -13.50     22.78 o
 -24   2   7      443.24      468.07     60.79 o
 -22   2   7     2727.33     2780.19    105.52 o
 -20   2   7      150.54      166.41     23.61 o
 -18   2   7      130.30      133.64     17.06 o
 -16   2   7        0.84        7.39     11.73 o
 -14   2   7     2371.90     2535.04     68.78 o
 -12   2   7      576.84      574.00     19.69 o
 -10   2   7      342.46      300.15     14.34 o
  -8   2   7    24599.42    25946.09    755.52 o
  -6   2   7    11605.69    11446.13    335.53 o
  -4   2   7     7505.97     7140.52    211.85 o
  -2   2   7     4414.44     4655.70    118.96 o
   0   2   7      145.00      129.78      9.86 o
   2   2   7      121.37       89.62      6.21 o
   4   2   7      166.44      232.91     10.22 o
   6   2   7    22375.72    22741.47    466.38 o
   8   2   7     2389.89     2164.01     49.95 o
  10   2   7      527.20      495.96     19.21 o
  12   2   7     3285.72     3234.30     80.59 o
  14   2   7       14.31       15.88     12.72 o
  16   2   7     1389.32     1407.81     49.14 o
  18   2   7       28.69       47.30     16.52 o
  20   2   7     1330.56     1245.21     53.38 o
  22   2   7      538.34      542.16     53.32 o
  24   2   7     1104.93     1050.25     55.91 o
  26   2   7      718.28      785.54     53.54 o
  28   2   7       44.24        5.77     26.69 o
  30   2   7       10.72       -1.31     33.68 o
  32   2   7       28.33      -37.93     37.93 o
  34   2   7      155.72      169.40     47.07 o
 -33   3   7      135.21      102.09     32.05 o
 -31   3   7        0.59       -7.17     26.26 o
 -29   3   7      390.90      476.84     45.85 o
 -27   3   7      514.45      622.89     43.47 o
 -25   3   7      120.52      120.47     24.63 o
 -23   3   7      552.05      665.19     41.22 o
 -21   3   7       99.87      123.89     20.74 o
 -19   3   7      144.36       91.67     18.38 o
 -17   3   7     1294.87     1402.27     47.14 o
 -15   3   7     2146.79     2350.79     64.74 o
 -13   3   7     2014.92     1973.62     54.78 o
 -11   3   7     1511.52     1710.12     41.98 o
  -9   3   7      213.53      267.28     11.24 o
  -7   3   7      519.60      512.81     19.41 o
  -5   3   7       72.35      161.77     15.32 o
  -3   3   7    20711.05    21213.39    521.38 o
  -1   3   7     1510.58     1260.17     36.48 o
   1   3   7      120.50       80.99      6.52 o
   3   3   7     3148.08     2953.00     66.47 o
   5   3   7     4563.13     4196.11     94.98 o
   7   3   7     4242.29     4255.00     97.07 o
   9   3   7      134.83      173.88     12.05 o
  11   3   7       13.29       21.96      8.75 o
  13   3   7     1720.88     1733.65     45.66 o
  15   3   7     3408.99     3304.82     96.44 o
  17   3   7      693.26      718.14     42.31 o
  19   3   7      567.92      590.02     47.16 o
  21   3   7      153.08      154.30     31.14 o
  23   3   7      237.29      204.00     36.58 o
  25   3   7       29.88       10.20     26.63 o
  27   3   7      108.37      128.94     36.57 o
  29   3   7       50.64       88.57     37.17 o
  31   3   7       15.75       19.18     47.07 o
  33   3   7        0.07      -35.82     37.67 o
 -32   4   7      109.63       93.32     30.95 o
 -30   4   7       60.39       55.79     28.37 o
 -28   4   7       88.84      130.57     43.22 o
 -26   4   7      110.32      179.19     28.15 o
 -24   4   7      721.05      849.00     46.96 o
 -22   4   7      515.55      519.81     39.44 o
 -20   4   7     6500.77     6298.73    213.15 o
 -18   4   7        0.97       21.31     15.16 o
 -16   4   7      190.95      243.19     17.71 o
 -14   4   7     1580.39     1418.66     44.07 o
 -12   4   7      267.67      287.38     16.44 o
 -10   4   7     2514.95     2601.26     69.87 o
  -8   4   7       46.27       41.92      9.48 o
  -6   4   7      907.09      911.32     32.01 o
  -4   4   7      977.15      965.93     49.64 o
  -2   4   7       62.54       72.84      7.62 o
   0   4   7     2762.86     2935.55     76.40 o
   2   4   7     1896.11     1837.66     45.39 o
   4   4   7     2017.45     1887.33     46.99 o
   6   4   7     1024.64      989.23     28.62 o
   8   4   7     2557.58     2320.44     57.16 o
  10   4   7      837.81      915.81     28.60 o
  12   4   7     1392.13     1374.77     43.55 o
  14   4   7     1729.47     1705.86     56.45 o
  16   4   7      887.30      859.96     37.00 o
  18   4   7        5.96      -15.26     15.26 o
  20   4   7     1815.02     1648.53     83.71 o
  22   4   7     2885.45     2705.66    122.43 o
  24   4   7      179.37      124.92     33.84 o
  26   4   7       55.87       69.38     32.37 o
  28   4   7        6.03       15.95     31.87 o
  30   4   7      195.28      148.96     43.24 o
  32   4   7      133.72       55.86     41.32 o
 -31   5   7       44.88        7.38     37.46 o
 -29   5   7       13.81       22.02     23.74 o
 -27   5   7       34.60       69.81     25.15 o
 -25   5   7      438.36      421.28     36.85 o
 -23   5   7       80.75       68.03     24.94 o
 -21   5   7     1424.66     1292.47     96.48 o
 -19   5   7      246.07      250.10     27.81 o
 -17   5   7       96.68       94.07     19.25 o
 -15   5   7       52.28       25.10     12.67 o
 -13   5   7       80.67      126.52     18.86 o
 -11   5   7       15.51        1.21      9.07 o
  -9   5   7     1780.41     1570.62     46.39 o
  -7   5   7        2.83       -7.59      7.59 o
  -5   5   7      947.21      690.75     40.61 o
  -3   5   7     1507.27     1684.41     51.30 o
  -1   5   7      221.21      226.30     11.81 o
   1   5   7     3034.55     3079.76     72.63 o
   3   5   7       43.73       58.41      9.66 o
   5   5   7        7.41       12.92      8.94 o
   7   5   7     2743.17     2619.27     76.38 o
   9   5   7     1337.95     1240.46     40.45 o
  11   5   7     3764.37     3668.47    106.21 o
  13   5   7      212.09      179.67     19.39 o
  15   5   7     1912.04     1847.34     61.74 o
  17   5   7        2.27        1.70     19.00 o
  19   5   7      665.32      590.20     41.68 o
  21   5   7      710.50      798.98     50.18 o
  23   5   7      429.42      462.79     48.29 o
  25   5   7      314.07      364.11     46.18 o
  27   5   7      987.84     1046.59     73.37 o
  29   5   7       11.60       87.78     39.36 o
  31   5   7      102.65      165.97     45.94 o
 -30   6   7       18.22       -1.98     35.30 o
 -28   6   7        8.96      -17.79     24.38 o
 -26   6   7      303.60      211.78     31.77 o
 -24   6   7       35.47       -4.06     20.80 o
 -22   6   7       64.07       15.22     21.08 o
 -20   6   7       38.36       70.28     22.40 o
 -18   6   7     3230.43     3037.32    100.71 o
 -16   6   7      208.42      201.90     23.02 o
 -14   6   7     5055.61     5045.55    155.23 o
 -12   6   7      583.36      585.08     32.15 o
 -10   6   7      102.34      114.42     14.83 o
  -8   6   7      362.12      423.35     23.52 o
  -6   6   7     1155.89     1025.09     37.38 o
  -4   6   7     1289.47     1110.75     51.20 o
  -2   6   7     3949.29     3717.75     98.66 o
   0   6   7     1650.33     1500.43     46.24 o
   2   6   7      129.04       93.03     14.44 o
   4   6   7     4748.33     4693.32    179.33 o
   6   6   7     7041.83     6381.69    191.52 o
   8   6   7     1639.81     1582.83     59.05 o
  10   6   7     1849.23     1765.27     64.55 o
  12   6   7      580.63      602.25     31.06 o
  14   6   7     1994.48     1984.32     71.96 o
  16   6   7     2539.60     2550.48     99.30 o
  18   6   7     1281.29     1315.46     62.96 o
  20   6   7      156.61      126.77     28.05 o
  22   6   7      776.92      784.59     51.75 o
  24   6   7      172.42      220.16     49.96 o
  26   6   7      111.32       69.00     34.92 o
  28   6   7       30.06       86.59     40.44 o
 -27   7   7       25.55       17.36     25.47 o
 -25   7   7      336.84      301.88     34.38 o
 -23   7   7      166.78      141.01     27.89 o
 -21   7   7      740.66      796.81     47.96 o
 -19   7   7        1.02      -12.92     19.53 o
 -17   7   7       18.89       20.11     19.58 o
 -15   7   7       81.37       71.33     20.29 o
 -13   7   7       12.27        6.90     16.14 o
 -11   7   7        4.13       -2.87     15.39 o
  -9   7   7     1073.89      944.21     42.55 o
  -7   7   7     1308.35     1216.92     62.42 o
  -5   7   7     2469.57     2272.46    148.43 o
  -3   7   7     2125.33     1813.89     75.64 o
  -1   7   7       39.21       38.10     17.03 o
   1   7   7     2254.14     2164.02     85.84 o
   3   7   7      449.18      484.83     32.17 o
   5   7   7      616.28      608.27     37.74 o
   7   7   7      464.88      583.30     37.62 o
   9   7   7      676.49      722.29     39.85 o
  11   7   7       47.42       18.06     18.64 o
  13   7   7      560.13      618.76     37.79 o
  15   7   7       41.48       20.20     20.74 o
  17   7   7       12.36      -18.98     19.70 o
  19   7   7        7.73       10.92     27.75 o
  21   7   7      629.60      784.80     52.52 o
  23   7   7      203.50      263.22     44.93 o
  25   7   7      274.58      315.60     56.66 o
  27   7   7      208.99      296.69     60.21 o
 -24   8   7      359.97      337.20     38.55 o
 -22   8   7        6.96       32.58     22.91 o
 -20   8   7       77.45       75.53     24.50 o
 -18   8   7      491.51      454.04     34.73 o
 -16   8   7      267.43      228.87     26.83 o
 -14   8   7      993.00      993.99     65.50 o
 -12   8   7        0.53        5.69     16.49 o
 -10   8   7      282.24      376.96     42.57 o
  -8   8   7     1184.80     1106.47     48.80 o
  -6   8   7       67.36       52.78     24.09 o
  -4   8   7      523.12      414.02     30.82 o
  -2   8   7      625.27      684.42     54.86 o
   0   8   7       30.40        4.29     17.76 o
   2   8   7     1072.53      972.05     44.63 o
   4   8   7       11.20        0.96     17.45 o
   6   8   7        2.38      -13.61     22.44 o
   8   8   7      228.48      196.86     25.57 o
  10   8   7        5.09      -12.31     17.74 o
  12   8   7      205.77      149.72     27.44 o
  14   8   7      287.77      328.17     35.30 o
  16   8   7      549.39      513.02     42.45 o
  18   8   7       77.48       71.12     27.65 o
  20   8   7       70.24      129.38     31.14 o
  22   8   7       19.24      -25.82     39.52 o
  24   8   7      318.79      321.56     62.42 o
 -21   9   7       66.55       43.24     35.66 o
 -19   9   7      137.08      169.16     28.05 o
 -17   9   7      260.66      268.07     30.43 o
 -15   9   7      592.74      626.90     41.56 o
 -13   9   7        2.16        2.08     19.72 o
 -11   9   7       49.52       30.00     27.45 o
  -9   9   7      201.18      137.52     24.16 o
  -7   9   7      410.67      423.84     39.21 o
  -5   9   7       29.13      -11.56     17.27 o
  -3   9   7     1037.22     1044.63     83.29 o
  -1   9   7      140.90      218.07     26.66 o
   1   9   7       99.49      161.54     25.15 o
   3   9   7      402.40      543.00     45.45 o
   5   9   7      142.21      140.75     25.26 o
   7   9   7     1173.54     1128.94     76.04 o
   9   9   7      971.10     1064.11     61.73 o
  11   9   7        0.23       -6.96     23.18 o
  13   9   7      609.83      712.12     50.40 o
  15   9   7      223.56      263.89     36.67 o
  17   9   7       76.34      103.88     37.17 o
  19   9   7      125.24       99.88     39.15 o
  21   9   7       32.12       96.33     48.84 o
 -16  10   7      133.83      168.73     35.17 o
 -14  10   7      141.63      142.82     42.88 o
 -12  10   7        0.95       -1.43     22.19 o
 -10  10   7      143.83      185.36     32.31 o
  -8  10   7       97.48      104.26     26.10 o
  -6  10   7      241.40      210.31     29.18 o
  -4  10   7        2.44       22.45     20.52 o
  -2  10   7        0.37      -19.18     19.18 o
   0  10   7        0.16      -19.91     19.91 o
   2  10   7      154.96      115.57     30.31 o
   4  10   7      137.42       57.57     27.67 o
   6  10   7     1005.63     1107.90     77.64 o
   8  10   7      173.88      214.81     39.17 o
  10  10   7      259.15      238.97     38.21 o
  12  10   7       48.51       69.57     34.10 o
  14  10   7       27.55       66.37     36.02 o
  16  10   7        0.81      -26.45     32.55 o
  -7  11   7       67.26      115.71     37.20 o
  -5  11   7       12.86       55.03     32.17 o
  -3  11   7       61.52      122.04     30.03 o
  -1  11   7      158.37      265.96     39.76 o
   1  11   7      357.83      405.67     43.65 o
   3  11   7       34.45       26.37     36.80 o
   5  11   7      201.93      253.00     44.64 o
   7  11   7        7.59       12.79     46.60 o
 -34   0   8      445.42      458.45     94.15 o
 -32   0   8     1120.95     1336.22    137.89 o
 -30   0   8       98.50      215.30     74.67 o
 -28   0   8      382.92      582.03    137.38 o
 -26   0   8      296.98      470.88    140.46 o
 -24   0   8      206.73      257.89     45.31 o
 -22   0   8      922.90      938.36     68.26 o
 -20   0   8     6455.15     6026.81    316.63 o
 -18   0   8     1766.33     1871.39     71.63 o
 -16   0   8       20.72       26.56     12.86 o
 -14   0   8      102.28      109.13     13.31 o
 -12   0   8       59.17       87.69     11.22 o
 -10   0   8     3349.31     3695.31    124.20 o
  -8   0   8     6482.15     6971.97    228.02 o
  -6   0   8     5983.28     6422.79    188.62 o
  -4   0   8     8511.07     8117.44    236.95 o
  -2   0   8     3628.37     3236.46     96.75 o
   0   0   8      880.55      870.87     27.23 o
   2   0   8     6347.67     6130.00    181.57 o
   4   0   8    11937.52    11384.29    334.13 o
   6   0   8     5365.11     5404.09    162.91 o
   8   0   8     5401.44     5308.69    159.39 o
  10   0   8    10086.18    10464.32    307.07 o
  12   0   8     2011.89     1972.35     75.55 o
  14   0   8    10343.84    10288.02    392.55 o
  16   0   8     2993.20     2803.31    120.25 o
  18   0   8    13360.74    12812.88    487.91 o
  20   0   8     3611.26     3437.01    178.63 o
  22   0   8      546.67      632.10     87.49 o
  24   0   8       32.52       40.23     32.80 o
  26   0   8     2530.19     2393.56    139.55 o
  28   0   8     1101.28     1058.83     84.62 o
  30   0   8      169.87      278.13     56.77 o
  32   0   8        1.57      -36.64     46.87 o
  34   0   8      209.45      183.76    132.17 o
 -35   1   8      212.69      283.35     47.37 o
 -33   1   8       80.20      108.40     35.06 o
 -31   1   8      340.62      409.06     45.76 o
 -29   1   8       16.77       42.99     33.62 o
 -27   1   8     1555.83     1458.97     68.81 o
 -25   1   8     1079.75     1179.52     51.89 o
 -23   1   8      419.04      319.66     30.96 o
 -21   1   8     2838.85     3006.18    126.87 o
 -19   1   8      181.39      218.14     29.72 o
 -17   1   8      939.34     1037.72     45.18 o
 -15   1   8     1170.93     1076.47     40.19 o
 -13   1   8       84.04      113.16     10.11 o
 -11   1   8     3355.43     3015.55     78.38 o
  -9   1   8     1507.91     1657.71     48.51 o
  -7   1   8      451.50      402.57     18.86 o
  -5   1   8      742.92      828.15     34.40 o
  -3   1   8     2723.49     2686.69     87.75 o
  -1   1   8      369.75      360.40     15.83 o
   1   1   8      831.26      716.47     19.37 o
   3   1   8      333.30      274.52     11.27 o
   5   1   8     1366.53     1338.40     34.17 o
   7   1   8    25090.38    27248.73    559.09 o
   9   1   8     2537.71     2559.15     58.47 o
  11   1   8     3837.58     3757.94     99.96 o
  13   1   8     2195.74     2205.41     74.96 o
  15   1   8      720.46      686.71     31.37 o
  17   1   8     1081.70     1104.90     43.06 o
  19   1   8     4289.10     4109.11    146.03 o
  21   1   8     6501.76     6309.93    215.53 o
  23   1   8        0.32       -2.00     19.70 o
  25   1   8      239.04      278.91     36.33 o
  27   1   8       14.56      -27.11     27.11 o
  29   1   8      265.75      273.20     54.49 o
  31   1   8      488.85      550.33     59.05 o
  33   1   8      595.86      633.00     67.77 o
 -34   2   8       11.06       29.88     33.17 o
 -32   2   8       15.93       -7.22     29.68 o
 -30   2   8       43.14       42.45     26.75 o
 -28   2   8       41.81       47.76     24.53 o
 -26   2   8      281.53      219.16     32.01 o
 -24   2   8        2.42      -22.55     22.55 o
 -22   2   8     2636.35     2797.72    121.00 o
 -20   2   8      113.22      103.87     22.38 o
 -18   2   8        0.17      -12.40     12.40 o
 -16   2   8      320.25      369.56     22.74 o
 -14   2   8     2098.16     2197.53     65.52 o
 -12   2   8       29.38       35.27     13.16 o
 -10   2   8     2739.58     2758.20     86.47 o
  -8   2   8     3581.24     3558.80    110.03 o
  -6   2   8     2119.40     2164.46     69.62 o
  -4   2   8    21544.95    21626.81    575.50 o
  -2   2   8     3515.28     3265.59    112.05 o
   0   2   8     9737.71     9514.39    256.83 o
   2   2   8     1356.77     1537.37     30.02 o
   4   2   8    19612.61    19415.45    379.16 o
   6   2   8      220.05      248.67     13.12 o
   8   2   8     3235.35     3279.19     81.45 o
  10   2   8    11598.23    11720.21    291.16 o
  12   2   8       13.43       -9.16      9.16 o
  14   2   8      202.59      237.24     18.52 o
  16   2   8     1418.49     1300.13     57.76 o
  18   2   8     1372.53     1345.81     60.99 o
  20   2   8       16.58        6.57     24.35 o
  22   2   8      243.52      252.90     35.19 o
  24   2   8      365.97      362.96     67.83 o
  26   2   8      709.69      779.21     62.10 o
  28   2   8      585.66      615.23     57.69 o
  30   2   8     1227.69     1350.83     81.59 o
  32   2   8      180.15      107.91     44.71 o
  34   2   8       27.39       85.48     45.37 o
 -33   3   8       19.81        7.77     31.10 o
 -31   3   8       47.81       23.57     35.24 o
 -29   3   8        0.75        3.82     34.25 o
 -27   3   8       93.56       67.45     24.17 o
 -25   3   8       11.48        1.11     18.89 o
 -23   3   8      369.10      367.44     31.11 o
 -21   3   8     3758.46     3545.96    114.50 o
 -19   3   8       29.65       32.93     17.79 o
 -17   3   8     1238.34     1339.75     45.54 o
 -15   3   8    10634.28    10664.35    286.79 o
 -13   3   8     2749.38     2836.52     80.97 o
 -11   3   8     4350.50     4379.33    117.98 o
  -9   3   8      276.09      280.25     18.15 o
  -7   3   8     2704.93     2958.20     84.24 o
  -5   3   8     3242.08     3399.24     98.56 o
  -3   3   8     9747.62    10207.41    275.33 o
  -1   3   8      271.85      309.26     15.73 o
   1   3   8       72.16       73.15      7.19 o
   3   3   8     4350.84     3950.25     89.96 o
   5   3   8     9422.24     9973.55    207.37 o
   7   3   8      577.65      718.38     23.05 o
   9   3   8     1230.89     1221.82     34.25 o
  11   3   8     2516.77     2537.30     62.56 o
  13   3   8       90.04      118.95     14.46 o
  15   3   8       50.34       41.03     18.72 o
  17   3   8      132.27       90.38     23.51 o
  19   3   8      479.47      695.62     51.51 o
  21   3   8      320.94      323.32     37.44 o
  23   3   8      159.58      129.72     55.87 o
  25   3   8      644.39      746.66     59.16 o
  27   3   8      448.66      402.57     48.51 o
  29   3   8      197.36      242.25     44.80 o
  31   3   8       30.84       -9.82     36.82 o
  33   3   8        3.55        0.58     49.55 o
 -32   4   8       19.49      -29.48     29.48 o
 -30   4   8       51.89       53.13     25.70 o
 -28   4   8       91.16      122.02     27.26 o
 -26   4   8        1.59       -8.35     20.68 o
 -24   4   8        0.06       16.40     19.66 o
 -22   4   8      240.71      227.53     42.12 o
 -20   4   8       55.12       79.10     20.46 o
 -18   4   8     3219.54     3134.76     93.24 o
 -16   4   8      170.91      171.23     18.54 o
 -14   4   8     1527.11     1403.61     46.11 o
 -12   4   8     1147.42     1004.30     35.41 o
 -10   4   8     1428.10     1412.63     49.98 o
  -8   4   8     2119.04     2024.91     77.88 o
  -6   4   8     6597.13     5949.70    169.26 o
  -4   4   8     1003.69      818.13     47.89 o
  -2   4   8     2756.19     2917.68     96.67 o
   0   4   8     1513.83     1471.97     35.28 o
   2   4   8       12.55       19.91      7.19 o
   4   4   8     2905.83     2936.36     69.44 o
   6   4   8       50.28       32.98      8.54 o
   8   4   8        0.03        3.84      8.37 o
  10   4   8      141.21      183.03     17.22 o
  12   4   8      942.09      982.98     38.03 o
  14   4   8      228.91      231.71     21.96 o
  16   4   8      959.50      858.03     40.58 o
  18   4   8     1182.93     1098.68     48.19 o
  20   4   8      415.60      597.50     50.31 o
  22   4   8      950.94     1050.78     65.88 o
  24   4   8      274.82      277.42     68.65 o
  26   4   8       63.28       67.93     33.09 o
  28   4   8      739.53      805.29     98.76 o
  30   4   8        4.25      -16.23     43.18 o
  32   4   8        7.01       33.35     39.19 o
 -31   5   8       20.69      -35.68     50.49 o
 -29   5   8      654.72      665.93     47.09 o
 -27   5   8      607.90      708.25     46.84 o
 -25   5   8       31.71        0.25     21.62 o
 -23   5   8       13.34      -10.28     18.47 o
 -21   5   8      104.46       99.61     32.70 o
 -19   5   8       22.97       31.29     19.18 o
 -17   5   8       73.74       49.01     18.99 o
 -15   5   8        1.37      -11.58     11.58 o
 -13   5   8      272.01      291.83     19.40 o
 -11   5   8       51.15       15.39      9.26 o
  -9   5   8      264.17      245.95     17.50 o
  -7   5   8      213.35      230.36     16.74 o
  -5   5   8      466.67      474.93     23.66 o
  -3   5   8     2736.19     2645.58     75.96 o
  -1   5   8     1332.28     1508.97     47.27 o
   1   5   8       11.53       -7.35      7.86 o
   3   5   8     1827.54     1758.70     48.46 o
   5   5   8        0.87       -1.67     10.30 o
   7   5   8     2158.40     2133.62     66.02 o
   9   5   8     4247.27     4010.84    114.69 o
  11   5   8      507.04      498.77     27.14 o
  13   5   8        0.56      -14.06     14.06 o
  15   5   8      856.95      845.32     40.71 o
  17   5   8      129.76      115.11     21.80 o
  19   5   8      125.86      140.68     25.63 o
  21   5   8        8.84      -14.69     21.57 o
  23   5   8       24.90       14.99     28.40 o
  25   5   8     1155.76     1046.62     71.59 o
  27   5   8      184.57      193.95     51.96 o
  29   5   8      182.87      189.05     46.19 o
 -30   6   8        6.66       59.36     47.59 o
 -28   6   8        0.47      -22.76     30.68 o
 -26   6   8       62.51       27.29     22.83 o
 -24   6   8        0.07      -15.61     19.87 o
 -22   6   8      169.88      155.21     25.61 o
 -20   6   8      277.95      303.86     29.10 o
 -18   6   8      721.88      751.22     43.06 o
 -16   6   8        4.38       -8.82     16.57 o
 -14   6   8      213.21      176.93     20.70 o
 -12   6   8        8.70        3.73     11.92 o
 -10   6   8      705.71      668.26     29.16 o
  -8   6   8     1090.96      971.72     60.99 o
  -6   6   8     1468.63     1261.57     68.81 o
  -4   6   8        9.62      -10.64     10.64 o
  -2   6   8      642.11      576.17     30.03 o
   0   6   8       28.90        2.43     11.76 o
   2   6   8     1396.70     1381.76     44.14 o
   4   6   8      138.22      134.93     16.76 o
   6   6   8     1700.59     1643.46     59.87 o
   8   6   8        2.55        1.74     14.75 o
  10   6   8      927.77      895.22     43.26 o
  12   6   8        2.09      -14.45     14.45 o
  14   6   8      665.48      594.97     36.10 o
  16   6   8      238.97      223.22     29.14 o
  18   6   8        6.74       -3.94     20.85 o
  20   6   8       40.58        5.59     22.80 o
  22   6   8      835.22      814.04     52.78 o
  24   6   8      549.35      465.77     52.60 o
  26   6   8        9.17        0.94     43.11 o
  28   6   8       14.01       70.47     39.70 o
 -27   7   8      346.17      314.49     87.05 o
 -25   7   8      100.78       83.31     25.02 o
 -23   7   8        3.97      -13.68     20.11 o
 -21   7   8      267.48      204.14     27.42 o
 -19   7   8      243.59      267.98     29.60 o
 -17   7   8      734.10      642.04     41.19 o
 -15   7   8       34.17       12.48     16.42 o
 -13   7   8      153.72      108.98     19.51 o
 -11   7   8      780.23      791.83     43.81 o
  -9   7   8      227.98      205.38     21.90 o
  -7   7   8       11.35       21.96     15.44 o
  -5   7   8      184.10      123.32     21.40 o
  -3   7   8       59.78       20.43     15.19 o
  -1   7   8      162.07      146.47     20.48 o
   1   7   8      369.86      352.60     38.23 o
   3   7   8      890.08      844.60     49.79 o
   5   7   8     1924.35     1795.10     66.25 o
   7   7   8     2686.78     2549.55     87.17 o
   9   7   8        6.01       20.95     18.36 o
  11   7   8     1822.06     1633.29     85.00 o
  13   7   8       10.18      -10.12     16.31 o
  15   7   8       56.26       44.03     22.44 o
  17   7   8       27.74       20.28     21.87 o
  19   7   8      126.70      133.78     28.98 o
  21   7   8       16.10       28.55     25.70 o
  23   7   8       35.80       41.01     33.07 o
  25   7   8       78.27      139.38     44.49 o
 -24   8   8        0.25       16.21     28.37 o
 -22   8   8      118.92      131.58     27.46 o
 -20   8   8       12.03       32.13     20.83 o
 -18   8   8     1110.63      952.51     67.36 o
 -16   8   8      108.54       72.82     21.20 o
 -14   8   8        1.17        8.70     17.40 o
 -12   8   8      249.60      245.82     25.76 o
 -10   8   8       40.70       68.17     18.66 o
  -8   8   8      101.03       77.81     19.76 o
  -6   8   8       27.39       11.86     17.22 o
  -4   8   8      185.48      167.95     22.60 o
  -2   8   8      184.76      129.74     21.14 o
   0   8   8      123.15      111.63     21.17 o
   2   8   8       44.09       41.31     18.38 o
   4   8   8       20.60       46.21     19.50 o
   6   8   8      440.76      569.99     36.01 o
   8   8   8       95.62      117.74     22.90 o
  10   8   8        7.25      -12.22     17.88 o
  12   8   8      374.01      394.71     36.92 o
  14   8   8        8.70       48.26     23.39 o
  16   8   8        5.54       21.92     24.12 o
  18   8   8      217.11      190.99     34.53 o
  20   8   8       10.06       35.36     28.81 o
  22   8   8       50.63      124.43     34.45 o
 -21   9   8        1.34        8.66     50.52 o
 -19   9   8        3.30        4.27     25.34 o
 -17   9   8      284.70      297.08     31.99 o
 -15   9   8        0.03      -17.48     17.48 o
 -13   9   8       33.64       45.55     20.96 o
 -11   9   8       71.31       46.15     21.21 o
  -9   9   8      128.80       83.61     20.71 o
  -7   9   8      488.41      521.29     48.80 o
  -5   9   8       36.35       85.64     21.75 o
  -3   9   8      213.23      282.15     49.25 o
  -1   9   8      318.57      379.28     40.34 o
   1   9   8       24.93       36.74     19.61 o
   3   9   8      440.82      538.05     36.92 o
   5   9   8      177.11      190.22     32.65 o
   7   9   8      895.11     1085.18     58.44 o
   9   9   8      138.24      179.21     35.37 o
  11   9   8       97.67       72.24     28.56 o
  13   9   8        7.09       28.02     25.26 o
  15   9   8      112.45       88.87     38.37 o
  17   9   8      146.19      255.74     38.19 o
  19   9   8      104.70      166.10     40.97 o
 -14  10   8        0.57      -15.98     22.33 o
 -12  10   8       99.89      100.13     25.46 o
 -10  10   8        7.16       41.47     20.92 o
  -8  10   8        5.79       12.19     20.89 o
  -6  10   8      275.03      287.96     32.68 o
  -4  10   8       11.22       14.60     20.85 o
  -2  10   8      389.20      389.32     35.14 o
   0  10   8        0.53      -10.78     21.18 o
   2  10   8       12.68       63.24     24.09 o
   4  10   8        3.80       15.71     23.97 o
   6  10   8       76.40      162.15     31.38 o
   8  10   8      348.43      423.53     73.23 o
  10  10   8        0.01       26.91     27.32 o
  12  10   8       54.47       20.23     28.86 o
  14  10   8       50.56       58.26     42.49 o
  -5  11   8       90.83      221.01     66.81 o
  -3  11   8      658.41      907.53    108.69 o
  -1  11   8        0.29       55.07     31.32 o
   1  11   8       57.51      127.68     51.20 o
   3  11   8      216.35      265.41     43.56 o
 -33   1   9       87.41      114.24     37.08 o
 -31   1   9       87.57       36.05     43.55 o
 -29   1   9      146.22      148.06     37.95 o
 -27   1   9       94.34      134.89     30.00 o
 -25   1   9        0.29       25.09     21.58 o
 -23   1   9      224.76      196.99     25.87 o
 -21   1   9        8.61      -21.38     21.38 o
 -19   1   9      623.69      667.13     41.30 o
 -17   1   9     2319.66     2367.03     86.67 o
 -15   1   9        2.41        2.98      9.58 o
 -13   1   9      753.92      682.58     27.91 o
 -11   1   9      650.33      653.24     26.83 o
  -9   1   9      356.35      441.38     21.30 o
  -7   1   9       25.75        6.34      7.57 o
  -5   1   9      299.91      340.44     16.57 o
  -3   1   9     7186.67     7038.27    206.57 o
  -1   1   9       70.59       90.91      9.21 o
   1   1   9     2939.12     2617.07     60.63 o
   3   1   9     1342.36     1387.38     32.90 o
   5   1   9     4568.10     5054.67    108.17 o
   7   1   9     9055.63     9966.49    207.61 o
   9   1   9    14776.02    15143.95    313.67 o
  11   1   9     2393.09     2450.75     81.98 o
  13   1   9       71.33      133.97     17.31 o
  15   1   9      768.00      690.01     34.75 o
  17   1   9     1389.83     1341.18     54.45 o
  19   1   9     1294.73     1314.29     71.58 o
  21   1   9     1979.14     1844.72     90.63 o
  23   1   9        9.81      -19.84     19.84 o
  25   1   9      279.55      273.48     43.33 o
  27   1   9      475.18      483.60     52.63 o
  29   1   9      365.46      358.65     50.89 o
  31   1   9     1325.00     1513.57     90.00 o
  33   1   9      156.81      221.82     64.99 o
 -34   2   9       23.59       10.99     46.53 o
 -32   2   9        0.59       11.90     31.92 o
 -30   2   9        7.16       36.18     28.38 o
 -28   2   9       47.85       42.15     23.80 o
 -26   2   9       43.01        2.10     30.89 o
 -24   2   9     1441.15     1385.84     72.02 o
 -22   2   9      676.93      642.57     47.10 o
 -20   2   9     1322.65     1258.28     57.13 o
 -18   2   9      653.12      696.39     33.42 o
 -16   2   9      715.91      718.75     31.60 o
 -14   2   9       59.24       50.68     10.23 o
 -12   2   9        8.60       39.77     10.29 o
 -10   2   9     6738.34     6772.32    203.27 o
  -8   2   9     1810.21     1796.55     59.99 o
  -6   2   9    12141.08    12396.90    376.55 o
  -4   2   9      951.58      864.70     30.66 o
  -2   2   9      698.06      715.62     26.44 o
   0   2   9      357.33      341.77     17.72 o
   2   2   9     1512.43     1389.98     29.44 o
   4   2   9     6998.74     7078.52    135.61 o
   6   2   9      183.76      194.30     10.86 o
   8   2   9     1122.05      945.98     32.68 o
  10   2   9     6333.60     6536.88    180.68 o
  12   2   9     2230.57     2060.64     65.03 o
  14   2   9       45.35       39.77     15.44 o
  16   2   9     1468.94     1412.00     62.30 o
  18   2   9    10489.25     9825.34    326.98 o
  20   2   9      860.93      966.78     88.12 o
  22   2   9      129.34      126.17     30.02 o
  24   2   9      387.77      381.46     43.92 o
  26   2   9       88.94       61.29     31.94 o
  28   2   9      465.48      416.15     67.32 o
  30   2   9      486.02      646.93     62.48 o
  32   2   9      252.13      233.89     50.79 o
 -33   3   9        1.88      -27.94     33.94 o
 -31   3   9      162.52      164.17     38.11 o
 -29   3   9      174.87      133.93     30.39 o
 -27   3   9        2.77       19.35     22.89 o
 -25   3   9       16.94       18.38     20.14 o
 -23   3   9       25.00       20.23     18.60 o
 -21   3   9      590.38      571.23     32.80 o
 -19   3   9      149.67      178.38     18.09 o
 -17   3   9     5826.96     5983.92    165.40 o
 -15   3   9      374.79      450.39     28.40 o
 -13   3   9     1275.60     1253.28     45.69 o
 -11   3   9       22.33       16.39     12.90 o
  -9   3   9     1078.42     1026.90     48.02 o
  -7   3   9     1312.06     1429.64     50.28 o
  -5   3   9     2035.60     1832.88     56.59 o
  -3   3   9     2145.52     1860.99     71.78 o
  -1   3   9     5001.85     4792.99    114.88 o
   1   3   9     3812.96     3787.92     78.15 o
   3   3   9      964.84     1091.51     28.11 o
   5   3   9      939.50      849.98     27.02 o
   7   3   9      902.44      945.38     29.61 o
   9   3   9     5934.52     5775.28    139.24 o
  11   3   9       81.62       75.86     12.52 o
  13   3   9     3820.72     3743.02    108.69 o
  15   3   9     1233.78     1033.18     50.60 o
  17   3   9     2152.11     1948.20     80.30 o
  19   3   9     1292.12     1455.81     76.50 o
  21   3   9      241.68      264.82     36.63 o
  23   3   9      158.21      122.04     33.20 o
  25   3   9      639.28      580.57     53.49 o
  27   3   9      552.03      548.43     67.12 o
  29   3   9      529.71      420.35     53.28 o
  31   3   9      244.84      200.58     47.45 o
 -32   4   9       85.14      105.91     39.67 o
 -30   4   9      453.54      440.11     49.71 o
 -28   4   9       78.91      109.71     25.54 o
 -26   4   9      551.01      712.84     44.36 o
 -24   4   9      203.22      249.49     27.86 o
 -22   4   9       37.10       11.83     18.97 o
 -20   4   9      599.11      606.24     36.03 o
 -18   4   9        0.17        1.71     12.09 o
 -16   4   9       43.72       40.84     13.05 o
 -14   4   9      132.54      102.52     14.48 o
 -12   4   9       26.54       -3.72      9.46 o
 -10   4   9      273.45      281.63     17.72 o
  -8   4   9     2883.08     2831.55     89.30 o
  -6   4   9     1295.37     1188.86     66.05 o
  -4   4   9     1479.76     1544.61    100.91 o
  -2   4   9       22.38       20.75      7.60 o
   0   4   9      978.24      888.00     30.57 o
   2   4   9      813.48      805.09     24.13 o
   4   4   9      496.48      446.32     19.11 o
   6   4   9    12954.33    12557.55    292.49 o
   8   4   9      636.51      633.71     24.73 o
  10   4   9      103.75      119.13     17.01 o
  12   4   9      457.79      462.17     28.90 o
  14   4   9     2236.32     2225.90     77.19 o
  16   4   9      654.35      594.81     34.93 o
  18   4   9     1017.07      953.30     50.42 o
  20   4   9      893.52      868.52     60.29 o
  22   4   9     2460.11     2254.76    108.41 o
  24   4   9      338.79      357.54     43.86 o
  26   4   9       10.58       34.85     30.92 o
  28   4   9       40.52       12.50     49.75 o
  30   4   9       10.92      -35.47     35.47 o
 -31   5   9       50.75       25.63     32.30 o
 -29   5   9       14.39       35.89     23.67 o
 -27   5   9       29.90        9.91     21.21 o
 -25   5   9      279.23      314.45     31.75 o
 -23   5   9       19.86       -3.68     17.79 o
 -21   5   9       93.48      125.14     22.59 o
 -19   5   9       90.80       66.92     21.35 o
 -17   5   9       72.12       21.32     18.62 o
 -15   5   9        1.01       -5.90     12.28 o
 -13   5   9      492.35      515.42     29.62 o
 -11   5   9       44.81       38.28     12.70 o
  -9   5   9     1904.75     1729.08     54.93 o
  -7   5   9      767.11      713.22     37.14 o
  -5   5   9      940.57      778.89     37.39 o
  -3   5   9     1264.56     1048.03     37.65 o
  -1   5   9     1271.46     1291.24     38.18 o
   1   5   9       89.00       94.23     11.18 o
   3   5   9     2484.48     2384.58     66.71 o
   5   5   9     1939.00     1874.02     59.09 o
   7   5   9     8258.15     7795.19    212.48 o
   9   5   9      326.96      359.24     33.59 o
  11   5   9      868.48      900.25     40.10 o
  13   5   9      464.57      484.98     30.98 o
  15   5   9       80.57       73.82     20.90 o
  17   5   9      460.35      397.93     31.46 o
  19   5   9      352.05      345.14     34.68 o
  21   5   9      307.76      478.02     47.93 o
  23   5   9      572.40      755.54     60.60 o
  25   5   9      275.02      336.31     58.61 o
  27   5   9        0.54       53.16     35.67 o
  29   5   9      158.34      179.16     44.45 o
 -28   6   9       43.42      -15.89     34.56 o
 -26   6   9       84.52       66.28     30.68 o
 -24   6   9      154.69      174.44     26.24 o
 -22   6   9       39.54       63.96     20.15 o
 -20   6   9      337.02      344.15     30.18 o
 -18   6   9      969.59      929.71     46.18 o
 -16   6   9       10.18       -2.75     15.25 o
 -14   6   9       17.47       15.74     13.76 o
 -12   6   9        0.26        3.05     15.69 o
 -10   6   9      108.69      102.29     16.42 o
  -8   6   9        0.89        6.11     12.46 o
  -6   6   9     1652.67     1428.89     60.94 o
  -4   6   9     1166.12     1088.93     54.99 o
  -2   6   9     2777.83     2619.79     97.18 o
   0   6   9      489.18      441.25     24.85 o
   2   6   9      535.39      624.98     42.57 o
   4   6   9     1387.19     1313.29     53.46 o
   6   6   9      325.43      347.52     25.14 o
   8   6   9     1268.19     1202.37     48.69 o
  10   6   9     4413.84     3917.23    125.05 o
  12   6   9       40.16       47.23     19.01 o
  14   6   9     1108.34     1051.52     47.50 o
  16   6   9      206.15      267.72     28.46 o
  18   6   9      802.95      881.90     50.92 o
  20   6   9        6.73       37.09     23.88 o
  22   6   9       10.18      -23.36     24.76 o
  24   6   9       27.70        8.72     33.02 o
  26   6   9       76.55       61.75     36.46 o
  28   6   9      845.87      977.55     76.61 o
 -27   7   9       23.20      118.07     73.99 o
 -25   7   9      156.45      153.47     36.97 o
 -23   7   9       56.89       62.02     23.38 o
 -21   7   9        7.19       37.75     19.93 o
 -19   7   9       25.00       13.81     17.56 o
 -17   7   9       95.18       86.74     20.60 o
 -15   7   9       10.79       11.44     16.82 o
 -13   7   9        0.44       19.51     15.99 o
 -11   7   9      690.34      667.73     41.42 o
  -9   7   9      680.48      716.70     42.23 o
  -7   7   9       58.63       93.46     17.03 o
  -5   7   9     1354.20     1259.75     73.50 o
  -3   7   9      346.56      316.21     27.06 o
  -1   7   9      233.93      195.80     22.39 o
   1   7   9        8.02       11.30     17.91 o
   3   7   9     4810.23     4537.19    198.27 o
   5   7   9       23.02       16.59     19.00 o
   7   7   9     1633.70     1652.08     67.71 o
   9   7   9      129.68      153.59     22.23 o
  11   7   9      273.19      288.64     27.65 o
  13   7   9        0.45       11.35     18.46 o
  15   7   9       17.94        2.83     20.62 o
  17   7   9       50.04       55.83     25.19 o
  19   7   9     1865.58     1737.56     78.51 o
  21   7   9     1534.26     1570.68     74.80 o
  23   7   9      360.60      461.56     51.37 o
  25   7   9      160.22      205.74     64.80 o
 -24   8   9       35.04       60.66     72.96 o
 -22   8   9       25.61       77.08     47.24 o
 -20   8   9        0.09       12.68     23.87 o
 -18   8   9      676.19      768.94     56.80 o
 -16   8   9      131.23      180.21     36.64 o
 -14   8   9       71.06       86.82     19.82 o
 -12   8   9       16.42      -19.98     19.98 o
 -10   8   9      220.21      224.14     23.12 o
  -8   8   9        6.67       24.47     16.25 o
  -6   8   9      148.72      154.75     20.28 o
  -4   8   9     1362.50     1358.13     92.34 o
  -2   8   9       30.11       44.08     17.96 o
   0   8   9      935.75      957.71     49.28 o
   2   8   9      608.14      667.16     58.87 o
   4   8   9      516.58      528.50     64.55 o
   6   8   9       30.00       33.40     18.01 o
   8   8   9        3.63      -17.03     17.03 o
  10   8   9       58.34       20.19     18.91 o
  12   8   9      447.82      575.92     43.24 o
  14   8   9     1937.00     1998.07     85.63 o
  16   8   9       15.90       20.45     25.28 o
  18   8   9      120.99      210.38     33.66 o
  20   8   9       17.69       20.21     28.57 o
  22   8   9       44.49       93.66     31.68 o
 -19   9   9        4.65       -7.50     48.45 o
 -17   9   9      490.76      491.94     49.00 o
 -15   9   9        0.12      -22.52     22.91 o
 -13   9   9       15.15       11.15     28.55 o
 -11   9   9      204.10      196.76     25.30 o
  -9   9   9      711.28      681.41     59.84 o
  -7   9   9       93.55      125.72     22.40 o
  -5   9   9      252.39      204.97     29.35 o
  -3   9   9      556.62      539.07     57.63 o
  -1   9   9       53.75       44.28     20.27 o
   1   9   9      185.44      204.22     26.64 o
   3   9   9      758.84      776.74     50.54 o
   5   9   9      787.08      811.55     46.10 o
   7   9   9      569.31      620.90     59.78 o
   9   9   9      349.13      413.51     54.09 o
  11   9   9        1.30      -22.64     22.64 o
  13   9   9       21.43       77.14     27.05 o
  15   9   9      138.95      104.89     31.51 o
  17   9   9      186.44      336.94     52.90 o
  19   9   9        1.00       61.91     44.49 o
 -14  10   9        9.99       69.49     52.37 o
 -12  10   9      116.98      144.78     54.94 o
 -10  10   9      127.68      110.48     23.19 o
  -8  10   9        7.46       24.21     22.39 o
  -6  10   9       39.98       46.01     24.76 o
  -4  10   9       76.13      105.50     24.55 o
  -2  10   9        4.78        2.36     19.74 o
   0  10   9      130.97      106.41     25.82 o
   2  10   9      108.65      117.07     32.98 o
   4  10   9      761.10      912.82     75.27 o
   6  10   9      478.94      645.58     86.27 o
   8  10   9       44.30       12.42     26.57 o
  10  10   9        0.38       26.97     27.14 o
  12  10   9      128.80       98.10     31.95 o
 -34   0  10       62.95      166.09     72.11 o
 -32   0  10      620.91      911.43    112.60 o
 -30   0  10        1.14      -25.80     56.22 o
 -28   0  10      552.19      593.96     97.48 o
 -26   0  10      143.40      192.01     42.97 o
 -24   0  10        1.85       18.51     32.69 o
 -22   0  10      144.48      184.33     39.78 o
 -20   0  10     3730.27     4053.51    249.81 o
 -18   0  10      591.97      619.70     40.20 o
 -16   0  10     1460.00     1799.00    100.37 o
 -14   0  10      361.16      396.54     34.79 o
 -12   0  10      894.08      830.61     34.35 o
 -10   0  10       33.68       39.30      9.77 o
  -8   0  10     1953.58     2028.95     72.51 o
  -6   0  10     9057.76     9817.69    323.86 o
  -4   0  10     6933.56     6903.26    229.18 o
  -2   0  10     2434.56     2008.09     71.39 o
   0   0  10     5259.01     4570.82    125.21 o
   2   0  10      915.37      898.06     37.99 o
   4   0  10     4048.08     3828.63    117.30 o
   6   0  10      771.63      845.79     34.10 o
   8   0  10       96.92       88.92     13.51 o
  10   0  10        2.04      -10.14     10.72 o
  12   0  10        0.55       -9.72     18.75 o
  14   0  10     3674.76     3447.26    177.55 o
  16   0  10     1405.16     1385.51     88.36 o
  18   0  10     3098.44     2956.46    160.90 o
  20   0  10      119.20       97.06     45.45 o
  22   0  10       16.43      -13.84     35.88 o
  24   0  10      340.35      309.45     73.99 o
  26   0  10      431.47      432.31     86.80 o
  28   0  10      192.48      298.17     80.48 o
  30   0  10      472.43      504.93    107.31 o
  32   0  10      788.66      909.38    133.28 o
 -33   1  10       41.72       81.02     35.17 o
 -31   1  10       17.80       44.30     42.01 o
 -29   1  10      136.52      160.80     37.66 o
 -27   1  10        2.21      -23.34     23.34 o
 -25   1  10      926.37     1134.65     76.28 o
 -23   1  10      162.18      111.00     22.05 o
 -21   1  10      535.70      564.34     37.92 o
 -19   1  10      546.65      583.84     31.46 o
 -17   1  10     2436.73     2766.58     99.04 o
 -15   1  10      197.72      223.48     17.41 o
 -13   1  10     1704.51     1887.08     62.29 o
 -11   1  10        0.98       -4.64      7.77 o
  -9   1  10    13971.23    14783.49    393.58 o
  -7   1  10       23.09       37.47      8.84 o
  -5   1  10      154.13      123.27     10.72 o
  -3   1  10       68.29       68.74      9.00 o
  -1   1  10       23.82       29.60      6.80 o
   1   1  10      995.01      921.76     24.09 o
   3   1  10     5390.69     5402.96    114.22 o
   5   1  10      519.87      603.47     19.23 o
   7   1  10    18705.63    19091.04    417.64 o
   9   1  10     4443.50     4368.95    107.48 o
  11   1  10        0.35        8.56     10.22 o
  13   1  10        0.50        5.04     13.96 o
  15   1  10      273.55      321.40     44.75 o
  17   1  10      330.36      376.94     33.67 o
  19   1  10      944.52      908.89     73.84 o
  21   1  10     1589.91     1516.61    121.66 o
  23   1  10     1090.73     1108.63     82.22 o
  25   1  10     1371.57     1382.65     97.44 o
  27   1  10        4.23       12.66     39.73 o
  29   1  10       94.64       76.58     47.89 o
  31   1  10      841.17      951.69     97.93 o
  33   1  10        0.19      -26.26     51.05 o
 -32   2  10       61.00       48.00     30.77 o
 -30   2  10       81.15       70.96     25.42 o
 -28   2  10       46.60       25.21     28.95 o
 -26   2  10        0.36       -2.37     31.25 o
 -24   2  10      114.90       99.83     28.17 o
 -22   2  10      146.67      104.73     25.94 o
 -20   2  10       74.54      178.82     28.66 o
 -18   2  10      331.49      322.36     29.81 o
 -16   2  10      954.54     1106.03     48.98 o
 -14   2  10      542.95      565.74     30.13 o
 -12   2  10      271.84      293.38     16.52 o
 -10   2  10      314.06      279.08     21.40 o
  -8   2  10      977.32     1049.18     44.21 o
  -6   2  10      789.35      808.29     29.46 o
  -4   2  10     2649.31     2746.15     79.60 o
  -2   2  10      177.37      246.46     19.06 o
   0   2  10     1843.37     1818.20     50.48 o
   2   2  10       90.94      119.30      7.63 o
   4   2  10     1140.50     1107.59     27.07 o
   6   2  10     1194.00     1263.89     34.43 o
   8   2  10      227.03      297.81     19.75 o
  10   2  10     1253.34     1171.72     39.06 o
  12   2  10      350.69      355.31     25.61 o
  14   2  10        1.15      -13.95     13.95 o
  16   2  10     2533.17     2571.01     99.26 o
  18   2  10      568.75      770.76     68.60 o
  20   2  10        1.22       -0.83     23.02 o
  22   2  10      334.43      408.04     43.73 o
  24   2  10     1943.11     1707.50     90.35 o
  26   2  10       27.43       10.01     27.98 o
  28   2  10      120.31       97.52     48.04 o
  30   2  10       48.98       -7.39     47.75 o
  32   2  10      448.53      467.79    132.25 o
 -33   3  10        4.39      -44.08     62.20 o
 -31   3  10      125.29      105.33     28.75 o
 -29   3  10       30.33       13.80     24.35 o
 -27   3  10        1.64       -9.32     26.44 o
 -25   3  10        7.76       -0.56     21.40 o
 -23   3  10       69.82       56.29     18.94 o
 -21   3  10        5.70      -13.32     15.57 o
 -19   3  10        0.54      -11.95     11.95 o
 -17   3  10      430.53      435.59     30.92 o
 -15   3  10     2835.30     2801.43    102.42 o
 -13   3  10       40.67       38.98     12.43 o
 -11   3  10     1588.47     1531.06     70.15 o
  -9   3  10      125.80      138.83     19.51 o
  -7   3  10      155.72      154.31     17.08 o
  -5   3  10     2809.69     2887.16    105.23 o
  -3   3  10       12.70       33.53     11.88 o
  -1   3  10     1463.69     1368.48     45.49 o
   1   3  10     5914.66     6011.82    135.12 o
   3   3  10       48.08       57.28      8.00 o
   5   3  10      369.28      473.21     19.15 o
   7   3  10      307.51      339.73     17.55 o
   9   3  10     1714.85     1689.69     50.58 o
  11   3  10      128.02      122.36     16.05 o
  13   3  10       86.34       76.58     20.59 o
  15   3  10     3579.25     3390.09    123.89 o
  17   3  10     4863.67     4712.11    166.59 o
  19   3  10     4259.10     3784.61    138.76 o
  21   3  10        5.89      -21.08     21.08 o
  23   3  10        8.53      -13.31     27.42 o
  25   3  10        0.57      -29.38     29.72 o
  27   3  10      369.79      358.85     63.03 o
  29   3  10       53.62       17.41     36.79 o
  31   3  10      665.03      805.43    105.10 o
 -30   4  10       71.84      153.37     66.44 o
 -28   4  10       28.54       43.76     22.32 o
 -26   4  10      271.59      341.76     31.68 o
 -24   4  10       96.04       94.09     22.83 o
 -22   4  10       35.43       40.35     20.54 o
 -20   4  10      704.32      707.24     55.81 o
 -18   4  10      529.08      500.00     29.47 o
 -16   4  10     1645.97     1614.88     58.28 o
 -14   4  10       37.09        5.82     11.29 o
 -12   4  10     2836.30     2698.62     86.84 o
 -10   4  10     2739.85     2575.84     82.49 o
  -8   4  10     1955.17     1758.99     76.90 o
  -6   4  10     1889.85     1737.22     98.50 o
  -4   4  10      260.57      299.41     37.63 o
  -2   4  10       61.22       84.68     10.16 o
   0   4  10        0.04       -3.08      7.20 o
   2   4  10      419.46      354.75     16.15 o
   4   4  10      272.40      258.10     16.13 o
   6   4  10    10804.37    10318.21    258.08 o
   8   4  10      422.66      444.28     23.10 o
  10   4  10     1278.62     1142.18     45.19 o
  12   4  10      113.55      121.51     18.95 o
  14   4  10       22.88       -9.69     17.68 o
  16   4  10        0.64      -18.20     18.20 o
  18   4  10       63.84      116.66     25.09 o
  20   4  10      985.08     1013.36     62.86 o
  22   4  10      128.21      192.83     34.93 o
  24   4  10      722.76      716.61     59.58 o
  26   4  10      253.19      245.00     45.10 o
  28   4  10       74.87       26.63     48.08 o
  30   4  10        2.86       69.88     60.17 o
 -29   5  10      485.28      596.74     77.44 o
 -27   5  10      120.50      102.47     30.20 o
 -25   5  10       37.72       42.64     28.42 o
 -23   5  10      236.18      276.19     35.05 o
 -21   5  10      285.46      312.02     36.05 o
 -19   5  10     1371.20     1387.20     70.44 o
 -17   5  10        2.03      -13.60     13.60 o
 -15   5  10        0.18      -10.54     12.83 o
 -13   5  10      746.31      667.00     34.24 o
 -11   5  10        4.23       -5.27     12.46 o
  -9   5  10     1817.43     1442.97     51.81 o
  -7   5  10       42.04       35.47     11.55 o
  -5   5  10     6627.67     6131.48    204.99 o
  -3   5  10      590.63      506.41     24.74 o
  -1   5  10     2123.53     1949.77     61.20 o
   1   5  10     4520.65     4181.91    102.31 o
   3   5  10     1597.49     1488.60     42.62 o
   5   5  10      205.18      222.33     18.19 o
   7   5  10     1341.87     1388.80     68.51 o
   9   5  10        8.98       11.20     14.77 o
  11   5  10      333.61      334.20     35.97 o
  13   5  10     4375.97     4142.77    131.68 o
  15   5  10      216.05      238.39     25.80 o
  17   5  10     1637.68     1536.88     61.61 o
  19   5  10      549.24      542.77     41.62 o
  21   5  10      192.56      191.46     36.65 o
  23   5  10       33.31       16.53     29.32 o
  25   5  10        5.66        1.10     31.15 o
  27   5  10      173.77      133.62     42.42 o
  29   5  10       16.50       63.10     47.94 o
 -28   6  10       47.84       52.80     49.88 o
 -26   6  10      226.51      257.96     50.56 o
 -24   6  10       57.90       99.99     45.83 o
 -22   6  10       33.96       15.63     24.49 o
 -20   6  10       62.89        3.86     22.93 o
 -18   6  10       43.32       32.92     22.80 o
 -16   6  10        5.18      -17.03     17.03 o
 -14   6  10       43.10       17.98     15.78 o
 -12   6  10      334.69      375.59     29.94 o
 -10   6  10     1328.29     1257.61     53.58 o
  -8   6  10      356.81      347.46     26.23 o
  -6   6  10       99.52       55.27     16.49 o
  -4   6  10      154.69      153.41     17.95 o
  -2   6  10      105.78       76.23     15.44 o
   0   6  10       21.43        2.92     10.89 o
   2   6  10        0.80       -0.72     11.02 o
   4   6  10      191.62      254.64     21.86 o
   6   6  10     1664.21     1535.42     56.97 o
   8   6  10      615.91      686.45     42.40 o
  10   6  10      308.31      342.39     27.58 o
  12   6  10        9.52       23.47     17.54 o
  14   6  10       18.67       26.51     18.62 o
  16   6  10      441.86      400.69     31.82 o
  18   6  10      199.44      237.79     30.72 o
  20   6  10       48.68       75.45     25.59 o
  22   6  10        0.22      -22.58     29.01 o
  24   6  10      116.75       58.23     37.33 o
  26   6  10        7.47        7.81     38.61 o
 -25   7  10       79.02       45.30     52.63 o
 -23   7  10        2.21        1.18     26.88 o
 -21   7  10       19.70       47.64     26.11 o
 -19   7  10      336.38      435.14     41.88 o
 -17   7  10        1.90        0.75     19.94 o
 -15   7  10        0.15       -4.46     23.44 o
 -13   7  10       66.82       97.42     24.40 o
 -11   7  10     1121.97     1077.56     59.91 o
  -9   7  10       92.38       67.97     23.41 o
  -7   7  10       12.74      -17.35     17.35 o
  -5   7  10      379.33      250.57     36.63 o
  -3   7  10      313.55      333.04     23.54 o
  -1   7  10        2.61       22.80     13.95 o
   1   7  10      499.72      532.38     38.03 o
   3   7  10       30.18       45.51     19.26 o
   5   7  10        9.70       -0.96     15.54 o
   7   7  10      149.14      184.50     22.80 o
   9   7  10       83.71       79.95     20.04 o
  11   7  10      304.93      320.81     28.59 o
  13   7  10      112.09      135.95     23.73 o
  15   7  10      195.85      207.25     29.76 o
  17   7  10       20.65       37.62     25.67 o
  19   7  10        0.44      100.14     29.12 o
  21   7  10      274.55      401.13     46.24 o
  23   7  10       52.26       93.55     31.14 o
 -22   8  10        2.63       33.56     52.54 o
 -20   8  10      796.63      734.69     57.56 o
 -18   8  10      745.72      784.24    112.51 o
 -16   8  10      114.15      157.57     36.70 o
 -14   8  10       27.20       28.37     27.95 o
 -12   8  10      131.61      107.58     29.39 o
 -10   8  10      178.48      160.71     30.09 o
  -8   8  10      486.73      438.29     82.12 o
  -6   8  10      435.01      429.67     39.83 o
  -4   8  10      877.26      804.79     60.98 o
  -2   8  10        2.83        4.99     15.40 o
   0   8  10      118.30      130.72     20.08 o
   2   8  10      318.07      290.72     34.35 o
   4   8  10       10.41        7.47     16.26 o
   6   8  10      201.14      192.27     33.43 o
   8   8  10       48.36       48.46     20.28 o
  10   8  10      427.22      400.90     33.34 o
  12   8  10        1.00        7.21     21.27 o
  14   8  10      145.06      181.49     31.51 o
  16   8  10      407.64      457.17     42.54 o
  18   8  10      251.08      335.97     75.85 o
  20   8  10       74.69       90.92     30.47 o
 -17   9  10       17.12      -17.26     45.44 o
 -15   9  10       83.56       24.66     29.88 o
 -13   9  10       62.08       82.66     42.30 o
 -11   9  10      499.24      436.40     63.75 o
  -9   9  10       92.33       71.96     31.53 o
  -7   9  10       86.97       67.59     30.25 o
  -5   9  10        0.01       30.32     16.37 o
  -3   9  10      374.29      398.00     35.21 o
  -1   9  10       20.72       18.23     24.51 o
   1   9  10       13.71       50.82     19.37 o
   3   9  10      490.48      592.19     55.40 o
   5   9  10      115.98      162.84     26.09 o
   7   9  10       26.79       59.40     22.62 o
   9   9  10      301.33      298.79     46.06 o
  11   9  10       13.00       -0.14     24.15 o
  13   9  10        4.14       15.87     24.90 o
  15   9  10      231.17      338.32     39.16 o
  17   9  10      164.76      194.63     37.26 o
 -12  10  10       49.03       93.57     65.02 o
 -10  10  10        0.59       49.44     48.56 o
  -8  10  10        2.73       30.32     46.44 o
  -6  10  10      191.99      328.11     52.80 o
  -4  10  10      241.63      253.71     42.72 o
  -2  10  10       72.55       96.59     22.35 o
   0  10  10       16.00       27.11     21.38 o
   2  10  10       83.80       55.86     22.27 o
   4  10  10        1.27       22.70     23.32 o
   6  10  10       33.55        9.14     25.67 o
   8  10  10      109.21      124.92     30.91 o
  10  10  10       33.70       34.19     33.03 o
 -33   1  11       13.27       81.30    139.09 o
 -31   1  11       45.49      112.99     37.07 o
 -29   1  11       33.71       40.37     41.35 o
 -27   1  11        1.04       30.70     26.55 o
 -25   1  11      217.02      239.30     32.14 o
 -23   1  11       86.74       55.49     21.75 o
 -21   1  11      387.17      429.31     32.42 o
 -19   1  11     1519.23     1460.09     54.27 o
 -17   1  11       11.51        4.55     12.32 o
 -15   1  11      795.40      862.55     36.41 o
 -13   1  11        0.22       -1.76      7.72 o
 -11   1  11      775.19      868.23     27.78 o
  -9   1  11     1826.37     1885.90     52.26 o
  -7   1  11        9.63       -0.51      9.17 o
  -5   1  11     6036.56     6292.88    172.47 o
  -3   1  11       50.47       50.15     10.38 o
  -1   1  11      257.40      296.90     12.80 o
   1   1  11      270.14      267.18     11.67 o
   3   1  11     1236.61     1245.30     30.82 o
   5   1  11       12.30       16.29      7.94 o
   7   1  11     1509.53     1798.03     49.38 o
   9   1  11      242.77      250.93     18.40 o
  11   1  11     1340.22     1424.90     60.28 o
  13   1  11     2941.28     2977.67    111.03 o
  15   1  11      765.04      794.80     44.70 o
  17   1  11      883.52      852.40     56.71 o
  19   1  11       17.15      -23.95     23.95 o
  21   1  11      287.58      367.56     48.87 o
  23   1  11       24.27       27.49     32.85 o
  25   1  11      109.01       95.36     39.44 o
  27   1  11      574.15      627.21    111.92 o
  29   1  11        8.17       23.75     55.36 o
  31   1  11       64.09      148.20     57.25 o
 -32   2  11        0.17       36.64     33.76 o
 -30   2  11       23.77       15.32     22.01 o
 -28   2  11       40.44       29.73     25.78 o
 -26   2  11        3.54      -19.36     24.62 o
 -24   2  11       45.12       38.29     25.44 o
 -22   2  11       55.00       75.99     25.49 o
 -20   2  11      128.27      226.96     23.97 o
 -18   2  11     6406.03     6733.20    334.59 o
 -16   2  11      447.34      566.62     47.92 o
 -14   2  11      771.16      793.62     37.52 o
 -12   2  11      209.27      241.43     17.31 o
 -10   2  11       39.95       62.13     14.45 o
  -8   2  11      189.19      196.85     18.56 o
  -6   2  11      125.53      143.48     14.71 o
  -4   2  11       13.15       11.01     11.64 o
  -2   2  11     1532.45     1563.50     74.96 o
   0   2  11      792.53      890.15     28.03 o
   2   2  11      158.69      167.89     10.56 o
   4   2  11      123.09      128.35     10.69 o
   6   2  11      120.99      134.78     12.80 o
   8   2  11     1514.68     1624.20     58.00 o
  10   2  11      337.89      388.36     25.96 o
  12   2  11     3552.94     3447.77    125.49 o
  14   2  11      578.93      703.69     42.14 o
  16   2  11     6399.19     5927.24    287.37 o
  18   2  11     1141.11      992.91     61.91 o
  20   2  11       89.61       93.43     47.84 o
  22   2  11       24.10        8.08     32.37 o
  24   2  11        7.26      -26.70     30.28 o
  26   2  11        0.94      -33.13     39.47 o
  28   2  11      267.81      294.20     61.97 o
  30   2  11       54.06      116.64     54.36 o
 -31   3  11        7.67       19.58     28.89 o
 -29   3  11      331.06      442.09    108.50 o
 -27   3  11       28.52       14.09     21.95 o
 -25   3  11      135.21      144.93     32.75 o
 -23   3  11        1.20      -15.82     15.82 o
 -21   3  11        8.82        8.19     20.31 o
 -19   3  11       41.64       19.49     19.34 o
 -17   3  11       18.62       24.87     16.87 o
 -15   3  11     1130.82     1257.64     53.59 o
 -13   3  11      586.25      548.23     29.94 o
 -11   3  11      415.10      459.95     44.17 o
  -9   3  11      513.68      528.01     34.55 o
  -7   3  11     1315.61     1328.01     77.63 o
  -5   3  11        7.19      -18.76     18.76 o
  -3   3  11      376.08      347.49     59.46 o
  -1   3  11      554.39      542.26     35.38 o
   1   3  11     1483.87     1542.16     47.88 o
   3   3  11     1611.86     1585.73     49.92 o
   5   3  11        2.33       -0.07      8.28 o
   7   3  11     1225.08     1121.36     39.68 o
   9   3  11     1191.77     1131.48     51.53 o
  11   3  11      332.58      392.18     31.54 o
  13   3  11      193.67      206.21     29.92 o
  15   3  11        6.73       23.31     31.64 o
  17   3  11       22.15       19.42     22.58 o
  19   3  11      129.85      155.22     29.70 o
  21   3  11      412.74      371.21     54.73 o
  23   3  11        0.32      -29.24     29.24 o
  25   3  11     1084.24     1136.40     97.00 o
  27   3  11      461.44      445.88     67.01 o
  29   3  11       95.00       85.70     79.11 o
 -30   4  11       11.28      158.91     69.37 o
 -28   4  11       25.78       50.80     33.50 o
 -26   4  11       44.31       76.68     30.31 o
 -24   4  11       17.59       55.24     25.76 o
 -22   4  11      744.73      890.38     54.65 o
 -20   4  11     1320.43     1229.99     64.16 o
 -18   4  11        1.45       -1.83     13.95 o
 -16   4  11      162.26      208.80     19.59 o
 -14   4  11       89.69       66.57     13.61 o
 -12   4  11      675.20      633.18     40.30 o
 -10   4  11       25.29       33.81     40.24 o
  -8   4  11     1720.41     1407.56     86.89 o
  -6   4  11     2968.11     2890.52    277.15 o
  -4   4  11      502.16      559.91     49.73 o
  -2   4  11       92.06      110.79     14.19 o
   0   4  11      194.44      175.35     13.75 o
   2   4  11     2078.91     1998.05     61.63 o
   4   4  11     1055.96     1084.74     35.50 o
   6   4  11     3217.06     3033.78     82.31 o
   8   4  11      326.74      381.41     23.89 o
  10   4  11     2400.33     2216.56     75.39 o
  12   4  11      249.88      217.57     22.67 o
  14   4  11        1.12      -12.94     15.81 o
  16   4  11        6.00      -15.73     19.15 o
  18   4  11      576.19      625.12     44.85 o
  20   4  11      427.84      404.42     73.78 o
  22   4  11      373.58      316.29     41.51 o
  24   4  11        6.61       -3.18     35.96 o
  26   4  11        8.03      -37.30     37.30 o
  28   4  11       90.31       37.86     51.86 o
 -29   5  11        8.97       48.32     51.86 o
 -27   5  11       33.18       61.71     31.38 o
 -25   5  11       10.95        0.06     30.86 o
 -23   5  11       50.86       64.88     26.17 o
 -21   5  11      380.10      412.16     38.78 o
 -19   5  11       12.13       19.86     20.81 o
 -17   5  11      574.39      578.32     36.62 o
 -15   5  11      173.31      196.84     20.75 o
 -13   5  11     1504.41     1574.21     56.95 o
 -11   5  11       98.82      104.32     15.35 o
  -9   5  11     2293.28     2000.33     67.81 o
  -7   5  11      565.87      551.48     45.50 o
  -5   5  11       56.84       35.25     16.23 o
  -3   5  11      287.96      277.19     33.50 o
  -1   5  11       92.83       76.92     13.98 o
   1   5  11       50.61       45.45     13.32 o
   3   5  11      684.64      702.29     29.03 o
   5   5  11       24.05       33.74     12.09 o
   7   5  11     3397.59     3233.43    103.49 o
   9   5  11     2243.19     2133.01     73.61 o
  11   5  11      178.82      203.50     22.54 o
  13   5  11      788.97      780.27     39.29 o
  15   5  11       34.42       23.87     17.84 o
  17   5  11       84.30      180.06     24.70 o
  19   5  11      731.99      870.35     61.53 o
  21   5  11        4.34       -6.26     27.17 o
  23   5  11       93.97       82.87     33.66 o
  25   5  11      797.58      961.46     78.50 o
  27   5  11        0.22       -9.79     35.88 o
 -26   6  11        7.62      -45.35     45.35 o
 -24   6  11        0.01        5.08     23.36 o
 -22   6  11      455.28      598.30     73.64 o
 -20   6  11       32.25      -12.83     19.95 o
 -18   6  11      245.55      248.69     31.30 o
 -16   6  11      562.98      587.48     42.00 o
 -14   6  11       20.03       23.08     15.15 o
 -12   6  11      660.05      629.26     54.93 o
 -10   6  11      123.78      112.31     18.98 o
  -8   6  11      744.37      564.87     33.37 o
  -6   6  11      575.51      592.40     46.88 o
  -4   6  11      238.20      202.30     22.12 o
  -2   6  11       46.43       -7.80     13.48 o
   0   6  11      405.86      457.29     31.71 o
   2   6  11     3413.00     3021.67     89.09 o
   4   6  11      117.70       77.42     16.18 o
   6   6  11      103.56       86.07     21.63 o
   8   6  11      781.94      724.69     59.84 o
  10   6  11      258.06      232.14     24.00 o
  12   6  11       92.66       50.89     22.20 o
  14   6  11      958.79      919.67     44.65 o
  16   6  11      115.25      124.26     23.06 o
  18   6  11      360.42      364.69     53.36 o
  20   6  11      389.05      444.47     52.36 o
  22   6  11        4.04       40.96     34.25 o
  24   6  11      176.77      171.26     40.69 o
  26   6  11       88.63      116.82     40.71 o
 -25   7  11        6.09       84.58     67.49 o
 -23   7  11      421.59      530.45    168.82 o
 -21   7  11      510.62      469.65     44.94 o
 -19   7  11       99.30       56.94     26.42 o
 -17   7  11       15.88       10.10     22.67 o
 -15   7  11      496.84      374.33     37.49 o
 -13   7  11      190.75      159.23     28.11 o
 -11   7  11      304.83      455.98     39.59 o
  -9   7  11     1452.53     1221.86    111.07 o
  -7   7  11        3.53      -18.75     18.75 o
  -5   7  11      361.67      311.39     47.46 o
  -3   7  11       23.43       -2.51     20.15 o
  -1   7  11        0.87       -5.19     18.01 o
   1   7  11        6.78       30.76     16.33 o
   3   7  11      151.03      206.89     21.59 o
   5   7  11      114.44      131.07     20.15 o
   7   7  11     1379.53     1269.31     51.49 o
   9   7  11     1258.66     1079.02     47.20 o
  11   7  11       34.44       75.83     20.41 o
  13   7  11      836.14      853.75     60.68 o
  15   7  11      429.83      502.24     53.29 o
  17   7  11      324.05      354.72     36.85 o
  19   7  11      944.01     1092.28     59.20 o
  21   7  11      172.69      252.35     48.27 o
  23   7  11        1.29      -10.14     37.48 o
 -20   8  11        0.05        9.08     41.48 o
 -18   8  11      237.45      197.42     34.11 o
 -16   8  11      324.00      238.10     48.11 o
 -14   8  11       44.30       88.25     26.91 o
 -12   8  11      210.85      240.87     37.31 o
 -10   8  11        0.03       19.37     23.40 o
  -8   8  11      218.79      270.68     47.80 o
  -6   8  11       35.42       -7.89     32.99 o
  -4   8  11      538.05      489.35    140.63 o
  -2   8  11       40.24       55.62     39.65 o
   0   8  11       95.65       69.20     18.73 o
   2   8  11      259.79      190.93     22.27 o
   4   8  11       26.00       18.26     17.11 o
   6   8  11        3.43       -1.94     16.97 o
   8   8  11      241.87      288.82     39.82 o
  10   8  11      500.71      481.34     44.48 o
  12   8  11      637.99      722.01     61.87 o
  14   8  11      152.16      202.44     31.38 o
  16   8  11        5.51       41.44     24.98 o
  18   8  11        0.17       -5.94     41.41 o
  20   8  11        4.64       68.14     30.44 o
 -17   9  11        0.68      -41.38     41.38 o
 -15   9  11      297.38      311.21    125.33 o
 -13   9  11        2.20       32.67     24.92 o
 -11   9  11      358.28      282.29     64.40 o
  -9   9  11        6.37       40.73     53.62 o
  -7   9  11      220.45      189.48     35.08 o
  -5   9  11      147.99      102.72     31.15 o
  -3   9  11       21.82       23.97     28.79 o
  -1   9  11      265.83      253.40     39.93 o
   1   9  11      133.88      163.76     26.27 o
   3   9  11      552.54      594.33     53.78 o
   5   9  11       13.05       47.97     20.83 o
   7   9  11       78.81       88.32     25.86 o
   9   9  11       34.18       26.38     21.72 o
  11   9  11        3.99       10.35     33.09 o
  13   9  11        0.30       24.50     26.31 o
  15   9  11       98.56      198.64     69.58 o
  -8  10  11      187.80      138.58     55.93 o
  -6  10  11      442.81      529.45    117.99 o
  -4  10  11       35.47       -0.60     48.00 o
  -2  10  11      115.40       98.55     50.90 o
   0  10  11       32.37       76.07     77.75 o
   2  10  11       48.75       89.97     25.30 o
   4  10  11      231.69      297.85     45.61 o
   6  10  11        5.68       41.21     25.76 o
   8  10  11        2.53       13.30     27.60 o
 -32   0  12      270.34      267.93     67.84 o
 -30   0  12        3.05      -36.98     36.98 o
 -28   0  12       29.65        6.98     38.32 o
 -26   0  12       35.79      -35.08     35.08 o
 -24   0  12       41.27       20.13     32.58 o
 -22   0  12      657.38      772.54     63.13 o
 -20   0  12       85.22       98.41     44.51 o
 -18   0  12       70.26       87.10     57.24 o
 -16   0  12     1519.19     1491.69    108.59 o
 -14   0  12       48.93       30.54     15.73 o
 -12   0  12      626.34      709.29     48.39 o
 -10   0  12       14.30        4.42     11.51 o
  -8   0  12     4485.05     4772.40    172.03 o
  -6   0  12     1013.96      985.92     39.83 o
  -4   0  12        7.34        0.84      8.10 o
  -2   0  12     1331.25     1161.17     46.14 o
   0   0  12     9871.38     9633.92    337.89 o
   2   0  12     2579.12     2470.94     88.52 o
   4   0  12     8951.66     9034.39    314.21 o
   6   0  12       15.06        6.38     22.15 o
   8   0  12      194.86      234.71     25.39 o
  10   0  12      242.34      215.45     33.11 o
  12   0  12     7337.04     7662.83    369.15 o
  14   0  12      617.97      622.46     61.26 o
  16   0  12     2921.41     2966.31    160.62 o
  18   0  12      361.88      272.03     61.34 o
  20   0  12       66.36      -15.55     41.35 o
  22   0  12      504.61      488.01     82.36 o
  24   0  12      372.15      359.51     76.21 o
  26   0  12      931.92     1037.71    132.43 o
  28   0  12     1193.34     1406.11    150.88 o
  30   0  12     3792.83     3885.97    306.89 o
 -31   1  12        9.00       55.73     35.16 o
 -29   1  12      144.32      168.79     32.07 o
 -27   1  12       39.45       58.81     26.79 o
 -25   1  12      303.18      294.88     41.36 o
 -23   1  12        4.17      -18.37     18.37 o
 -21   1  12      412.51      582.35     50.67 o
 -19   1  12       81.81       98.22     21.29 o
 -17   1  12      161.08      169.07     27.55 o
 -15   1  12        5.37       -5.15     12.23 o
 -13   1  12     1737.03     1926.04     66.60 o
 -11   1  12      431.09      480.31     19.20 o
  -9   1  12      927.95      970.44     36.07 o
  -7   1  12      458.14      494.27     29.03 o
  -5   1  12      149.90      155.62     12.84 o
  -3   1  12      343.21      358.94     18.48 o
  -1   1  12      951.71      893.70     27.45 o
   1   1  12     1019.53     1027.23     28.52 o
   3   1  12     3314.64     3185.82     79.50 o
   5   1  12     1545.77     1532.74     45.30 o
   7   1  12     9671.43     9415.37    257.62 o
   9   1  12      149.18      134.05     17.88 o
  11   1  12       24.30        9.63     16.84 o
  13   1  12      334.08      350.15     31.54 o
  15   1  12      912.22      863.05     47.92 o
  17   1  12        0.82       -4.00     21.01 o
  19   1  12     3161.79     3305.90    175.49 o
  21   1  12       10.33       10.90     29.78 o
  23   1  12     1773.65     1970.05    123.48 o
  25   1  12      244.12      281.25     66.30 o
  27   1  12      202.35      111.57     55.02 o
  29   1  12       43.41       70.36     49.67 o
  31   1  12       11.51      -29.83     47.90 o
 -30   2  12       15.04        8.13     24.77 o
 -28   2  12       34.87       74.19     26.81 o
 -26   2  12      132.35      105.27     23.52 o
 -24   2  12       28.71       -1.26     20.43 o
 -22   2  12       21.34       13.76     40.33 o
 -20   2  12      407.00      459.38     42.06 o
 -18   2  12     2424.80     2449.36    136.28 o
 -16   2  12      108.08      113.88     38.44 o
 -14   2  12     1665.19     1797.45     70.45 o
 -12   2  12      535.28      531.46     37.28 o
 -10   2  12      334.22      374.56     26.19 o
  -8   2  12      863.59      800.15     37.88 o
  -6   2  12      513.44      509.85     28.97 o
  -4   2  12     2835.96     2759.96    150.78 o
  -2   2  12      585.27      514.31     50.59 o
   0   2  12     4692.31     4624.49    179.89 o
   2   2  12      424.13      436.22     21.37 o
   4   2  12       10.94        6.03      9.09 o
   6   2  12     1691.28     1609.16     52.25 o
   8   2  12       18.79       23.71     14.14 o
  10   2  12      490.13      565.16     35.95 o
  12   2  12     6040.89     5924.98    205.63 o
  14   2  12     2886.59     2842.34    109.42 o
  16   2  12      374.22      487.60     66.07 o
  18   2  12      486.84      444.18     49.80 o
  20   2  12      124.95      112.65     58.61 o
  22   2  12      404.21      571.77     64.10 o
  24   2  12       33.90       61.44     52.63 o
  26   2  12      751.42      876.00     86.08 o
  28   2  12       58.26       10.88     46.90 o
  30   2  12       18.20      -15.80     75.44 o
 -31   3  12       15.36       42.17     43.30 o
 -29   3  12       72.98       53.25     72.71 o
 -27   3  12        2.14      -19.49     27.48 o
 -25   3  12       38.27       47.14     28.24 o
 -23   3  12       28.88       24.11     24.01 o
 -21   3  12      654.29      691.49     54.97 o
 -19   3  12     1920.89     1929.06    109.78 o
 -17   3  12      665.86      593.99     35.89 o
 -15   3  12      552.81      545.47     32.81 o
 -13   3  12     1390.02     1522.55     92.07 o
 -11   3  12        0.49       -1.06     26.74 o
  -9   3  12      275.77      258.16     35.93 o
  -7   3  12      636.14      585.47     67.58 o
  -5   3  12      802.70      741.89     78.94 o
  -3   3  12      707.90      547.23     80.74 o
  -1   3  12     1581.24     1463.16    143.91 o
   1   3  12     1607.74     1654.75     51.16 o
   3   3  12     1244.18     1281.80     42.70 o
   5   3  12       55.89       58.33     10.98 o
   7   3  12      213.41      208.32     17.14 o
   9   3  12      523.59      578.35     36.41 o
  11   3  12      700.15      735.04     43.33 o
  13   3  12     6970.22     6905.54    272.25 o
  15   3  12      503.02      525.36     46.08 o
  17   3  12      135.01       41.30     25.65 o
  19   3  12     1391.66     1114.52    100.02 o
  21   3  12        8.95      -10.23     31.88 o
  23   3  12        1.03      -15.56     36.20 o
  25   3  12       14.01       -1.32     38.02 o
  27   3  12     1201.14     1269.14    104.13 o
  29   3  12       66.07       66.67     51.45 o
 -30   4  12        1.79       71.60     63.74 o
 -28   4  12      245.95      339.11     50.41 o
 -26   4  12        0.03        8.16     25.33 o
 -24   4  12        3.19       23.64     30.10 o
 -22   4  12        8.28      -21.34     21.34 o
 -20   4  12        1.46       36.98     21.43 o
 -18   4  12      174.07      165.86     20.20 o
 -16   4  12     1103.64     1203.65     46.69 o
 -14   4  12      654.35      639.47     30.11 o
 -12   4  12      214.21      212.09     32.59 o
 -10   4  12       23.45        4.70     26.09 o
  -8   4  12     3048.77     2644.03    224.18 o
  -6   4  12      889.48      820.58     75.61 o
  -4   4  12       70.83       79.62     26.72 o
  -2   4  12      582.99      629.44     40.31 o
   0   4  12      121.09      164.06     13.87 o
   2   4  12      708.16      763.70     30.52 o
   4   4  12     3630.83     3469.42    101.64 o
   6   4  12     3399.82     3329.44     90.45 o
   8   4  12       59.05       30.96     13.43 o
  10   4  12      584.70      595.58     36.09 o
  12   4  12     1793.86     1678.21     69.32 o
  14   4  12     1603.26     1584.88     79.74 o
  16   4  12      582.52      583.32     48.74 o
  18   4  12     1590.41     1527.25     90.74 o
  20   4  12      470.46      621.89     65.62 o
  22   4  12      440.28      558.67     65.33 o
  24   4  12      931.13     1078.38     95.30 o
  26   4  12        8.27      -12.21     41.94 o
  28   4  12       21.76       21.99     49.64 o
 -27   5  12      138.98      199.22     65.27 o
 -25   5  12       14.45       -7.38     25.70 o
 -23   5  12       53.06        3.25     22.42 o
 -21   5  12       36.33       12.32     21.78 o
 -19   5  12       28.41       23.33     20.66 o
 -17   5  12        1.67      -13.82     13.82 o
 -15   5  12       11.54      -12.23     12.23 o
 -13   5  12       30.14       25.43     13.54 o
 -11   5  12      196.98      147.04     24.54 o
  -9   5  12       59.39       46.40     15.15 o
  -7   5  12     1745.26     1577.94    129.47 o
  -5   5  12      761.99      674.12     60.20 o
  -3   5  12     2572.36     2273.47     75.66 o
  -1   5  12      377.86      380.06     23.24 o
   1   5  12       32.80       20.59     12.70 o
   3   5  12     2262.49     2092.27     79.93 o
   5   5  12      108.90       91.95     15.24 o
   7   5  12      300.19      253.54     24.04 o
   9   5  12       15.40       14.48     17.34 o
  11   5  12     2450.15     2170.06     85.09 o
  13   5  12      925.07      837.83     45.59 o
  15   5  12        4.80       -1.55     19.25 o
  17   5  12      178.46      223.09     36.47 o
  19   5  12      562.25      660.79     68.67 o
  21   5  12     1136.17     1042.65     88.99 o
  23   5  12       25.77        3.50     56.39 o
  25   5  12      398.32      525.36    105.60 o
  27   5  12      827.54     1071.23    101.67 o
 -26   6  12       31.08       11.64     48.20 o
 -24   6  12      117.30      114.90     30.23 o
 -22   6  12        7.01      -10.14     22.73 o
 -20   6  12       79.49       68.52     25.86 o
 -18   6  12        7.95       32.20     27.45 o
 -16   6  12      145.94      153.84     42.56 o
 -14   6  12      187.97      173.51     21.29 o
 -12   6  12      273.82      269.81     24.91 o
 -10   6  12      112.11      114.39     18.95 o
  -8   6  12       40.14        0.46     20.99 o
  -6   6  12        0.38       -7.51     13.27 o
  -4   6  12      175.00      186.50     21.22 o
  -2   6  12       75.28       84.14     17.50 o
   0   6  12      497.76      420.75     34.26 o
   2   6  12      628.78      585.86     35.97 o
   4   6  12      126.24       99.89     18.15 o
   6   6  12       96.24       56.79     17.29 o
   8   6  12       17.05       -9.28     16.69 o
  10   6  12      728.81      738.54     95.86 o
  12   6  12        1.96        0.95     18.59 o
  14   6  12        2.79      -17.11     20.41 o
  16   6  12      387.15      356.20     46.29 o
  18   6  12      329.84      391.06     79.61 o
  20   6  12      505.06      353.01    110.04 o
  22   6  12      286.82      338.75     57.75 o
  24   6  12       63.60      111.12     79.03 o
 -23   7  12       94.84      181.53     52.01 o
 -21   7  12       19.26       39.03     24.02 o
 -19   7  12      127.00      120.33     26.54 o
 -17   7  12       88.42       93.11     26.20 o
 -15   7  12       24.99       34.93     22.69 o
 -13   7  12      129.29      143.10     27.23 o
 -11   7  12       16.60       -1.54     21.11 o
  -9   7  12     1156.63      965.74     48.75 o
  -7   7  12        2.74       -5.34     18.78 o
  -5   7  12        0.28       -6.44     16.67 o
  -3   7  12        6.06       -2.98     18.82 o
  -1   7  12        1.25        1.92     19.73 o
   1   7  12      446.15      359.42     66.27 o
   3   7  12       92.12       52.97     17.76 o
   5   7  12        2.55       22.29     16.29 o
   7   7  12       67.77       39.73     19.12 o
   9   7  12      950.80      850.63     47.90 o
  11   7  12        1.31       14.89     19.85 o
  13   7  12        6.22       36.40     23.36 o
  15   7  12       79.12       65.74     25.99 o
  17   7  12       78.00      107.73     32.78 o
  19   7  12        1.32       14.09     30.47 o
  21   7  12       85.57      110.78     36.74 o
 -20   8  12      137.67      196.86     52.44 o
 -18   8  12        9.98      -26.59     39.54 o
 -16   8  12       85.17       74.72     26.86 o
 -14   8  12       11.83       47.15     23.87 o
 -12   8  12      196.58      235.06     67.57 o
 -10   8  12       99.82       75.50     26.18 o
  -8   8  12      529.11      360.12     40.44 o
  -6   8  12       41.72       -8.32     23.28 o
  -4   8  12      106.48       78.43     27.96 o
  -2   8  12       59.89       28.86     23.25 o
   0   8  12        3.19       -4.41     22.11 o
   2   8  12      188.70      133.47     30.75 o
   4   8  12       43.51      107.14     30.41 o
   6   8  12      749.35      777.03    102.07 o
   8   8  12       34.09       44.71     26.81 o
  10   8  12        0.08       -1.73     21.69 o
  12   8  12        9.67       58.74     24.31 o
  14   8  12      311.15      213.58     38.93 o
  16   8  12        0.27       50.01     26.44 o
  18   8  12      354.63      463.37     43.90 o
 -15   9  12      169.38      154.19     84.58 o
 -13   9  12        3.03       72.27     44.87 o
 -11   9  12        0.02       11.00     42.43 o
  -9   9  12      293.63      300.27     57.06 o
  -7   9  12       92.03       92.43     47.45 o
  -5   9  12      166.51      133.05     34.22 o
  -3   9  12      104.50       65.36     28.89 o
  -1   9  12      116.90      242.06     50.64 o
   1   9  12      913.84     1118.43    186.85 o
   3   9  12      280.32      295.05     77.04 o
   5   9  12        0.43        9.81     20.62 o
   7   9  12       19.39       53.32     22.53 o
   9   9  12       55.55       83.60     25.99 o
  11   9  12       51.48      161.41     37.18 o
  13   9  12      323.55      410.90     60.08 o
  -4  10  12       10.36       -0.58     48.45 o
  -2  10  12        0.00       36.01     49.91 o
   0  10  12      174.72      161.66    140.80 o
   2  10  12      181.85      250.88     85.61 o
   4  10  12       43.64      168.48     73.47 o
 -31   1  13        0.02       43.21     32.26 o
 -29   1  13       14.66       55.21     27.38 o
 -27   1  13        0.22       36.41     24.81 o
 -25   1  13       77.17       97.04     24.82 o
 -23   1  13       53.61       51.70     32.61 o
 -21   1  13       77.98       78.58     25.02 o
 -19   1  13      660.99      729.57     41.86 o
 -17   1  13      173.52      264.72     33.50 o
 -15   1  13       33.80       36.60     18.53 o
 -13   1  13      116.16       94.11     15.55 o
 -11   1  13     2872.87     3020.92     95.60 o
  -9   1  13      560.34      561.10     31.28 o
  -7   1  13     1162.68     1087.57     42.43 o
  -5   1  13     3690.92     3523.90    123.48 o
  -3   1  13      405.49      417.15     21.60 o
  -1   1  13      360.96      367.51     18.49 o
   1   1  13      986.60      992.42     31.47 o
   3   1  13      744.12      716.02     29.07 o
   5   1  13        4.15       10.82     10.33 o
   7   1  13       73.42      130.07     22.81 o
   9   1  13      248.27      252.01     26.27 o
  11   1  13      369.30      355.74     31.46 o
  13   1  13     1856.00     1947.40     80.62 o
  15   1  13     2131.38     2089.79     85.92 o
  17   1  13       27.82        6.33     24.25 o
  19   1  13       34.85       41.26     31.77 o
  21   1  13        4.04       -5.97     30.09 o
  23   1  13       81.45       64.99     37.45 o
  25   1  13       86.53      106.18     49.81 o
  27   1  13     1005.22     1142.85    102.64 o
  29   1  13        8.62       -9.22     50.11 o
 -30   2  13        6.33       38.68     51.32 o
 -28   2  13       29.74        5.13     37.51 o
 -26   2  13       58.32       55.49     29.27 o
 -24   2  13        0.86       -8.58     31.71 o
 -22   2  13      278.99      308.10     40.45 o
 -20   2  13     1013.19     1199.26     76.66 o
 -18   2  13      788.53      998.45     69.40 o
 -16   2  13      341.67      339.07     32.52 o
 -14   2  13      368.49      450.26     44.99 o
 -12   2  13     1011.94     1171.61     49.51 o
 -10   2  13      332.50      356.05     25.83 o
  -8   2  13      426.08      396.59     27.04 o
  -6   2  13     1197.00     1191.24     50.01 o
  -4   2  13      104.21       85.62     20.90 o
  -2   2  13     1544.31     1349.79     77.43 o
   0   2  13        0.24       -7.66      7.66 o
   2   2  13      555.32      586.11     24.63 o
   4   2  13     1013.19      951.74     47.39 o
   6   2  13     4493.89     4242.24    134.92 o
   8   2  13     2359.22     2509.95     84.56 o
  10   2  13      477.45      533.59     36.78 o
  12   2  13      106.04       95.56     24.37 o
  14   2  13      220.66      255.20     30.10 o
  16   2  13       56.09       97.05     28.12 o
  18   2  13      105.24       93.39     30.52 o
  20   2  13        2.19      -27.64     27.64 o
  22   2  13     1392.42     1390.14    144.56 o
  24   2  13      867.04      876.49     83.19 o
  26   2  13      217.10      195.14     56.66 o
  28   2  13        0.08        1.80     54.00 o
 -29   3  13       12.01      -40.35     46.39 o
 -27   3  13       25.13       16.31     48.10 o
 -25   3  13       67.69       45.08     28.88 o
 -23   3  13       50.56       34.16     36.93 o
 -21   3  13      317.78      532.26    128.15 o
 -19   3  13        3.29       -7.98     17.70 o
 -17   3  13       24.74       -7.80     15.42 o
 -15   3  13       74.03       95.59     18.33 o
 -13   3  13     1083.15     1223.91     79.74 o
 -11   3  13     1831.28     1850.87    105.41 o
  -9   3  13       81.42       63.10     30.59 o
  -7   3  13      586.23      502.48     72.71 o
  -5   3  13        4.24      -25.31     26.83 o
  -3   3  13      544.40      533.71     48.28 o
  -1   3  13      980.04      984.14     98.33 o
   1   3  13     1563.66     1547.64     49.06 o
   3   3  13     2358.58     2484.85     82.08 o
   5   3  13       70.17       75.01     12.97 o
   7   3  13      708.41      699.63     37.95 o
   9   3  13       16.69       17.96     18.88 o
  11   3  13      381.79      460.99     36.43 o
  13   3  13       83.79      112.10     28.04 o
  15   3  13      860.81      910.47     58.96 o
  17   3  13     1257.32     1243.54     71.55 o
  19   3  13      135.25      197.13     53.74 o
  21   3  13      143.39      106.24     41.80 o
  23   3  13        1.56      -18.86     35.49 o
  25   3  13       58.21      125.37     46.58 o
  27   3  13      220.13      213.45     57.46 o
 -28   4  13        0.42       14.87     59.81 o
 -26   4  13        0.32       19.86     27.26 o
 -24   4  13      176.77      279.00     34.89 o
 -22   4  13      287.33      391.01     47.79 o
 -20   4  13      236.49      179.63     28.41 o
 -18   4  13      122.20      125.25     18.35 o
 -16   4  13       88.80       74.92     15.40 o
 -14   4  13       28.87       25.54     14.91 o
 -12   4  13      753.75      744.27     62.02 o
 -10   4  13      862.33      747.60     59.59 o
  -8   4  13      468.70      584.70     54.91 o
  -6   4  13     2723.35     2769.06    251.52 o
  -4   4  13      103.40       79.56     30.36 o
  -2   4  13        0.02      -21.91     21.91 o
   0   4  13       59.55       56.11     10.89 o
   2   4  13      323.03      353.65     20.06 o
   4   4  13      317.04      314.41     20.22 o
   6   4  13      169.50      122.85     15.69 o
   8   4  13      127.48      116.24     23.87 o
  10   4  13     1854.66     1901.23     75.42 o
  12   4  13      899.60      806.77     51.80 o
  14   4  13     1196.87     1107.73     70.59 o
  16   4  13       32.48       40.19     34.44 o
  18   4  13        3.40       11.68     35.83 o
  20   4  13       16.22      -32.04     32.04 o
  22   4  13      191.02      175.81     55.45 o
  24   4  13      133.31      156.09     51.39 o
  26   4  13       10.37       -5.53     56.81 o
 -27   5  13        2.66       44.40     47.68 o
 -25   5  13       52.43       78.16     27.54 o
 -23   5  13       92.03       48.32     24.16 o
 -21   5  13        2.92       12.89     27.81 o
 -19   5  13       28.91       12.93     20.60 o
 -17   5  13       66.78       83.90     17.68 o
 -15   5  13      125.12      190.47     38.70 o
 -13   5  13        1.99       -8.76     11.47 o
 -11   5  13     1310.96     1148.13     58.32 o
  -9   5  13       92.24       72.22     18.65 o
  -7   5  13      140.09      154.30     67.58 o
  -5   5  13      863.23      720.43     42.57 o
  -3   5  13       74.95       80.55     16.05 o
  -1   5  13       28.38       16.03     12.47 o
   1   5  13      591.13      637.23     36.28 o
   3   5  13      106.02       86.57     17.73 o
   5   5  13       98.09       88.91     18.67 o
   7   5  13      252.10      216.00     26.51 o
   9   5  13     1671.03     1604.62     66.43 o
  11   5  13      114.70       84.36     20.20 o
  13   5  13        0.65       -7.02     23.78 o
  15   5  13       91.64       87.69     29.93 o
  17   5  13       24.09       35.81     27.86 o
  19   5  13       41.90       66.00     71.00 o
  21   5  13      133.69      102.69     44.52 o
  23   5  13      384.68      435.59     66.25 o
  25   5  13        1.21       -7.73     43.74 o
 -24   6  13        3.76      -16.87     45.83 o
 -22   6  13       58.73       35.16     24.78 o
 -20   6  13      200.48      171.53     28.50 o
 -18   6  13        5.78      -16.28     17.55 o
 -16   6  13      376.30      392.00     29.70 o
 -14   6  13        0.12       -0.55     15.65 o
 -12   6  13       92.53      100.91     18.32 o
 -10   6  13        9.01        5.96     13.83 o
  -8   6  13      729.41      456.19     30.32 o
  -6   6  13        2.54        0.25     14.07 o
  -4   6  13     1020.56      850.12     42.35 o
  -2   6  13      128.34      220.03     32.57 o
   0   6  13     2754.28     2685.47    100.22 o
   2   6  13      243.25      287.19     26.31 o
   4   6  13      682.45      608.93     74.05 o
   6   6  13       24.96        2.86     15.54 o
   8   6  13      662.20      615.81     74.31 o
  10   6  13      120.31       89.18     22.35 o
  12   6  13       17.54       14.83     30.43 o
  14   6  13     1002.09      936.33     65.01 o
  16   6  13     2023.18     2034.74     99.10 o
  18   6  13      282.53      353.69     53.56 o
  20   6  13        0.69        8.62     35.85 o
  22   6  13        0.07       44.80     41.50 o
 -21   7  13       31.88        6.25     46.56 o
 -19   7  13        0.09       -4.55     23.09 o
 -17   7  13        2.87       10.88     21.96 o
 -15   7  13      102.33       98.04     25.40 o
 -13   7  13      110.63       81.23     24.11 o
 -11   7  13      167.20      170.85     40.16 o
  -9   7  13       51.05       53.89     23.08 o
  -7   7  13      396.14      333.54     35.10 o
  -5   7  13      474.90      461.21     51.36 o
  -3   7  13        7.45       -4.21     20.08 o
  -1   7  13      119.58       87.32     23.64 o
   1   7  13       43.69       39.65     21.77 o
   3   7  13      349.38      340.51     44.09 o
   5   7  13       58.11       57.56     22.89 o
   7   7  13      962.14      844.30     44.37 o
   9   7  13      248.88      269.62     48.88 o
  11   7  13       28.96       38.78     36.62 o
  13   7  13       18.59       11.36     35.54 o
  15   7  13      133.16      120.63     38.72 o
  17   7  13        0.64       43.95     28.20 o
  19   7  13        0.77      -28.34     28.34 o
 -18   8  13        9.34      -13.62     40.66 o
 -16   8  13      235.38      293.01     55.19 o
 -14   8  13       11.55       42.76     24.03 o
 -12   8  13      369.12      305.09     63.93 o
 -10   8  13       85.78       61.35     25.60 o
  -8   8  13       29.21      -22.42     22.42 o
  -6   8  13      114.62       99.42     26.80 o
  -4   8  13       43.87       24.12     23.04 o
  -2   8  13      463.90      529.63     46.56 o
   0   8  13      513.45      505.90     90.24 o
   2   8  13       21.19      -10.30     21.97 o
   4   8  13        0.01       -5.93     27.80 o
   6   8  13       35.47       29.34     38.19 o
   8   8  13       24.61       17.80     20.12 o
  10   8  13       13.53       27.83     20.92 o
  12   8  13      486.54      482.78     75.39 o
  14   8  13        3.49       35.29     27.69 o
  16   8  13       28.29       47.85     39.91 o
 -11   9  13       30.74       53.21     47.11 o
  -9   9  13      476.27      627.03    198.30 o
  -7   9  13       17.72       59.36     26.74 o
  -5   9  13        3.15        5.67     31.69 o
  -3   9  13       84.48      101.91    100.18 o
  -1   9  13       30.66       46.53     33.88 o
   1   9  13       11.19       67.31     29.58 o
   3   9  13      677.38      602.20     94.82 o
   5   9  13      336.06      322.05     43.62 o
   7   9  13       54.20       -4.51     41.02 o
   9   9  13       76.42       79.64     30.07 o
  11   9  13       10.71      101.89     57.16 o
 -30   0  14        0.52       20.34     39.04 o
 -28   0  14        1.93       -3.28     33.32 o
 -26   0  14       23.70       35.53     30.49 o
 -24   0  14       13.37       12.29     50.07 o
 -22   0  14        8.91        3.11     28.36 o
 -20   0  14      558.76      601.81     91.25 o
 -18   0  14        7.72       35.71     44.94 o
 -16   0  14      120.98      116.16     31.35 o
 -14   0  14      339.83      444.47     44.39 o
 -12   0  14     2565.45     2888.74    150.28 o
 -10   0  14     2359.37     2183.17    115.78 o
  -8   0  14       57.45       25.21     18.56 o
  -6   0  14     3634.24     3371.69    168.84 o
  -4   0  14       19.01       -7.40     35.63 o
  -2   0  14     1570.41     1590.56     87.07 o
   0   0  14      430.78      517.44     41.86 o
   2   0  14     3326.56     3117.83    242.40 o
   4   0  14     2215.68     2018.27    130.88 o
   6   0  14      211.02      164.37     29.85 o
   8   0  14      258.23      243.88     36.89 o
  10   0  14     1632.67     1600.85    144.98 o
  12   0  14      275.31      312.89     46.09 o
  14   0  14        1.91      -26.67     26.95 o
  16   0  14      391.95      303.14     47.61 o
  18   0  14     1048.03     1122.80    119.44 o
  20   0  14       53.26       85.61     54.51 o
  22   0  14      101.29      140.11     61.34 o
  24   0  14     1292.10     1402.35    149.85 o
  26   0  14      154.41       72.96     60.49 o
  28   0  14     1677.64     1888.99    183.69 o
 -29   1  14        0.88       58.56     38.60 o
 -27   1  14       62.89      100.06     36.30 o
 -25   1  14       31.08        4.49     32.30 o
 -23   1  14      701.84      778.11    154.98 o
 -21   1  14       68.43       72.22     45.42 o
 -19   1  14        1.12       18.08     20.68 o
 -17   1  14      535.53      614.23     44.32 o
 -15   1  14      530.41      591.56     34.68 o
 -13   1  14     1907.21     2009.73     68.13 o
 -11   1  14      974.50     1202.51     50.40 o
  -9   1  14        4.97        9.46     10.73 o
  -7   1  14      343.57      303.61     20.24 o
  -5   1  14     2561.61     2419.85     85.80 o
  -3   1  14     1373.63     1340.70     46.21 o
  -1   1  14      145.95      147.43     16.12 o
   1   1  14      174.06      186.80     16.23 o
   3   1  14      850.23      777.01     32.98 o
   5   1  14      150.23      119.71     15.90 o
   7   1  14       39.12       14.11     13.91 o
   9   1  14      258.92      279.17     28.00 o
  11   1  14       11.99       -0.70     25.18 o
  13   1  14       69.62       94.78     24.32 o
  15   1  14       41.02       36.04     23.75 o
  17   1  14      701.94      847.43     60.38 o
  19   1  14      167.20      200.88     42.01 o
  21   1  14        0.09       -7.71     33.09 o
  23   1  14       18.05       22.09     34.84 o
  25   1  14       96.28        6.41     41.24 o
  27   1  14      119.03      130.39     81.76 o
 -28   2  14       11.28       14.86     47.41 o
 -26   2  14       16.02        6.28     30.56 o
 -24   2  14       17.39       23.54     30.83 o
 -22   2  14        2.13      -26.28     26.28 o
 -20   2  14       60.17       86.56     23.14 o
 -18   2  14       59.71       53.37     22.32 o
 -16   2  14       49.04       99.21     19.72 o
 -14   2  14      222.86      246.11     22.98 o
 -12   2  14       63.21       39.68     28.22 o
 -10   2  14       55.24       65.23     19.29 o
  -8   2  14      324.92      360.94     32.72 o
  -6   2  14      977.61      946.16     50.39 o
  -4   2  14      411.08      437.09     44.71 o
  -2   2  14      461.34      467.08     46.65 o
   0   2  14      366.06      419.35     21.36 o
   2   2  14      461.72      492.10     29.40 o
   4   2  14       12.64       25.49     16.17 o
   6   2  14      352.88      350.87     30.64 o
   8   2  14     1742.49     1862.04     66.89 o
  10   2  14      162.20      183.85     26.01 o
  12   2  14      469.52      586.94     41.26 o
  14   2  14     2347.18     2257.67    104.51 o
  16   2  14      339.90      486.53     55.47 o
  18   2  14      101.24      142.23     40.97 o
  20   2  14       15.79       74.92     36.64 o
  22   2  14      481.84      596.59     68.44 o
  24   2  14       93.78      172.20     49.23 o
  26   2  14      187.72      177.21     53.22 o
  28   2  14        4.05       43.84     44.86 o
 -27   3  14       59.65        1.22     43.95 o
 -25   3  14       60.61      123.88     39.13 o
 -23   3  14        9.50       -1.94     36.46 o
 -21   3  14      341.81      554.53     62.42 o
 -19   3  14       37.56       25.75     25.12 o
 -17   3  14       19.94       -6.21     19.02 o
 -15   3  14       15.02      -15.39     27.64 o
 -13   3  14       27.33       23.59     27.60 o
 -11   3  14       54.65       32.07     30.84 o
  -9   3  14       18.74      -24.07     24.75 o
  -7   3  14     1066.09      865.81     72.88 o
  -5   3  14      867.88      743.87     85.78 o
  -3   3  14       56.60       25.79     24.80 o
  -1   3  14     1510.07     1492.69     65.88 o
   1   3  14      199.52      184.67     17.99 o
   3   3  14     1139.58     1029.95     84.20 o
   5   3  14       24.70       43.41     21.54 o
   7   3  14     3784.72     3678.21    131.86 o
   9   3  14       74.55       79.81     22.05 o
  11   3  14      269.40      314.51     32.17 o
  13   3  14       18.23       34.25     26.28 o
  15   3  14        0.12       22.81     25.74 o
  17   3  14       22.51       23.86     32.64 o
  19   3  14     2083.38     2084.83    125.77 o
  21   3  14      114.14      135.80     67.07 o
  23   3  14      126.84      148.44     46.81 o
  25   3  14      225.42       93.27     48.40 o
  27   3  14        3.28       48.48     47.96 o
 -26   4  14        0.35      -11.62     58.95 o
 -24   4  14       92.23      125.36     31.64 o
 -22   4  14        0.75       21.88     22.91 o
 -20   4  14        8.18       -7.00     20.33 o
 -18   4  14        7.39        0.59     14.14 o
 -16   4  14        9.67        5.43     12.03 o
 -14   4  14      386.20      495.44     40.86 o
 -12   4  14       78.56       71.63     31.94 o
 -10   4  14      627.94      584.39     59.46 o
  -8   4  14     1183.53     1085.25     74.62 o
  -6   4  14     1578.46     1480.74     91.28 o
  -4   4  14      134.19      227.43     37.98 o
  -2   4  14       42.69       -1.32     23.60 o
   0   4  14       24.74       14.03     16.79 o
   2   4  14        0.05      -13.16     13.16 o
   4   4  14     1146.33     1080.50     43.92 o
   6   4  14      328.93      288.20     46.17 o
   8   4  14      236.95      271.27     25.67 o
  10   4  14      240.21      259.90     35.44 o
  12   4  14      337.54      427.38     39.55 o
  14   4  14      298.32      342.38     38.41 o
  16   4  14      392.53      443.38     53.57 o
  18   4  14      288.23      259.35     38.52 o
  20   4  14      113.08       93.76     42.89 o
  22   4  14      224.68      152.04     49.51 o
  24   4  14      175.78      153.20     51.68 o
  26   4  14       81.73      116.66    125.76 o
 -25   5  14        9.13       66.02     45.06 o
 -23   5  14      313.87      249.45     35.35 o
 -21   5  14        0.66       -4.75     19.53 o
 -19   5  14        4.50       11.16     21.23 o
 -17   5  14      408.35      539.29     45.23 o
 -15   5  14        5.40      -16.06     16.06 o
 -13   5  14      809.08      793.29     52.20 o
 -11   5  14       41.24        3.43     29.92 o
  -9   5  14        1.98       -3.36     29.71 o
  -7   5  14      392.71      355.36     47.84 o
  -5   5  14      763.47      729.19     62.20 o
  -3   5  14       17.31       18.49     15.70 o
  -1   5  14      957.54      932.59     38.54 o
   1   5  14      381.43      406.65     27.47 o
   3   5  14       90.46       56.62     16.47 o
   5   5  14      365.67      279.23     25.86 o
   7   5  14        3.58       -4.91     14.40 o
   9   5  14      490.67      500.73     33.15 o
  11   5  14      184.45      141.03     22.96 o
  13   5  14       17.90       24.88     23.90 o
  15   5  14        0.25      -16.80     25.07 o
  17   5  14        0.16       21.57     29.20 o
  19   5  14      364.78      417.76    108.93 o
  21   5  14       13.05       34.59     40.82 o
  23   5  14      144.76      276.42     55.61 o
 -22   6  14        4.26       14.42     40.45 o
 -20   6  14       14.73        3.06     20.27 o
 -18   6  14      186.89      199.84     48.96 o
 -16   6  14       87.38       69.03     17.80 o
 -14   6  14        1.01       19.44     15.80 o
 -12   6  14        1.73       -1.24     14.40 o
 -10   6  14       97.55       87.95     18.16 o
  -8   6  14      155.17      132.67     27.03 o
  -6   6  14      101.14      114.96     19.79 o
  -4   6  14       22.29       21.50     15.02 o
  -2   6  14      106.51      139.12     19.06 o
   0   6  14      103.52      107.91     19.01 o
   2   6  14      240.83      250.36     24.19 o
   4   6  14       16.60        9.21     18.29 o
   6   6  14       59.56       62.39     28.44 o
   8   6  14      103.46      118.98     21.70 o
  10   6  14      293.40      242.60     27.01 o
  12   6  14      424.99      476.63     78.03 o
  14   6  14       92.36      155.83     27.64 o
  16   6  14      496.87      571.99     44.34 o
  18   6  14       25.03       27.91     36.32 o
  20   6  14       52.82       56.39     52.63 o
  22   6  14        6.67       51.26     65.61 o
 -19   7  14        1.98       -5.58     40.92 o
 -17   7  14      276.81      282.23     34.62 o
 -15   7  14        3.81       16.28     23.19 o
 -13   7  14       10.26      -13.14     20.83 o
 -11   7  14      392.46      306.02     35.17 o
  -9   7  14      454.35      332.64     29.95 o
  -7   7  14        6.41       24.02     17.70 o
  -5   7  14      131.13      141.35     39.92 o
  -3   7  14      135.68       92.47     25.44 o
  -1   7  14        4.39      -13.85     19.22 o
   1   7  14       74.89       71.03     26.73 o
   3   7  14      285.37      312.97     57.84 o
   5   7  14      177.98      213.23     41.40 o
   7   7  14      167.52      174.40     49.12 o
   9   7  14      101.11       64.16     21.66 o
  11   7  14        3.31       11.65     19.56 o
  13   7  14      133.95       82.87     26.49 o
  15   7  14        1.61       18.85     24.36 o
  17   7  14       61.47       42.56     33.87 o
  19   7  14       87.34      144.39     72.79 o
 -16   8  14      139.70       46.19     47.59 o
 -14   8  14       19.49       58.66     42.12 o
 -12   8  14       11.77      -11.47     22.38 o
 -10   8  14       48.18       19.58     23.50 o
  -8   8  14        2.51       18.33     22.78 o
  -6   8  14       85.37      102.03     27.11 o
  -4   8  14       61.64       70.13     25.05 o
  -2   8  14      101.19      151.82     30.19 o
   0   8  14      496.16      467.90     49.67 o
   2   8  14       11.60       47.95     26.75 o
   4   8  14      479.93      401.17     97.42 o
   6   8  14        0.83      -25.10     25.10 o
   8   8  14        2.95       17.72     28.41 o
  10   8  14      146.95      161.73     35.73 o
  12   8  14       59.73       39.87     30.35 o
  14   8  14      102.84      215.46     73.99 o
  -9   9  14      526.95      954.83    123.71 o
  -7   9  14       15.06       20.55     42.74 o
  -5   9  14       11.28      -19.56     95.77 o
  -3   9  14       55.23        1.79     45.67 o
  -1   9  14      284.21      341.35    137.64 o
   1   9  14      147.06       94.23     48.12 o
   3   9  14      184.77      149.04     98.42 o
   5   9  14       97.37      150.90     58.27 o
   7   9  14       79.54      116.73     68.52 o
 -27   1  15        2.98      -25.58     34.50 o
 -25   1  15       30.56       22.81     32.98 o
 -23   1  15      226.70      273.02     70.47 o
 -21   1  15      101.23      123.33     29.29 o
 -19   1  15        9.07       -3.48     23.16 o
 -17   1  15       98.45      118.74     19.65 o
 -15   1  15      300.25      348.58     61.14 o
 -13   1  15      163.42      191.46     27.72 o
 -11   1  15      113.98       87.39     17.57 o
  -9   1  15       90.17       64.47     37.25 o
  -7   1  15      502.55      486.00     44.22 o
  -5   1  15      226.19      243.76     28.78 o
  -3   1  15       37.21       20.56     14.97 o
  -1   1  15      648.02      586.92     26.86 o
   1   1  15      893.71      805.61     34.64 o
   3   1  15      149.30      159.21     20.20 o
   5   1  15        7.10        2.63     12.62 o
   7   1  15     1475.09     1318.82    104.33 o
   9   1  15      844.19      788.78     51.25 o
  11   1  15      770.07      799.96     47.17 o
  13   1  15     1357.76     1520.80     69.06 o
  15   1  15       46.85       -0.02     23.02 o
  17   1  15       49.13       19.48     27.95 o
  19   1  15       55.14       30.14     36.67 o
  21   1  15      150.01      122.18     44.63 o
  23   1  15      120.35      176.24     64.76 o
  25   1  15      206.28      215.42     52.72 o
  27   1  15      272.49      418.77     86.29 o
 -28   2  15      170.38      276.75     55.69 o
 -26   2  15       25.20       80.51     31.30 o
 -24   2  15       68.25       92.27     29.49 o
 -22   2  15      231.50      206.85     36.65 o
 -20   2  15        5.34      -19.01     29.19 o
 -18   2  15      224.05      246.06     27.76 o
 -16   2  15       80.85      144.02     33.76 o
 -14   2  15      231.68      286.66     41.65 o
 -12   2  15      188.21      155.01     33.66 o
 -10   2  15      305.86      279.75     38.84 o
  -8   2  15      747.84      712.53     53.70 o
  -6   2  15        2.40      -18.06     22.56 o
  -4   2  15       48.55       19.71     23.36 o
  -2   2  15      168.49      205.88     21.61 o
   0   2  15       15.76        3.75     14.30 o
   2   2  15       30.42       52.30     21.71 o
   4   2  15     8590.06     8455.72    287.33 o
   6   2  15      738.49      787.75     35.17 o
   8   2  15       74.11       69.41     21.06 o
  10   2  15      632.82      643.26     41.47 o
  12   2  15      355.19      343.35     34.38 o
  14   2  15     1063.66     1072.40     65.64 o
  16   2  15     1189.66      981.62     62.75 o
  18   2  15      155.54      129.08     35.42 o
  20   2  15     2482.22     2661.71    153.28 o
  22   2  15      283.74      280.80     56.39 o
  24   2  15      427.94      564.86    120.21 o
  26   2  15       16.93        4.85    101.07 o
 -27   3  15       37.52       14.65     44.09 o
 -25   3  15        1.67       17.15     25.83 o
 -23   3  15       34.96      -11.38     32.86 o
 -21   3  15       41.34       21.26     36.44 o
 -19   3  15       28.11       50.10     36.29 o
 -17   3  15        6.68       -5.06     18.43 o
 -15   3  15      516.20      521.25     54.32 o
 -13   3  15      373.89      417.24     48.42 o
 -11   3  15      328.81      357.84     45.27 o
  -9   3  15       28.27       11.62     27.78 o
  -7   3  15     1070.78     1099.61    115.34 o
  -5   3  15      530.91      635.72     87.49 o
  -3   3  15      120.65      172.85     34.77 o
  -1   3  15        0.21      -21.15     24.01 o
   1   3  15     1067.55     1074.57     64.95 o
   3   3  15      445.63      471.79     59.84 o
   5   3  15       19.42       16.36     19.46 o
   7   3  15      180.42      154.97     31.05 o
   9   3  15      293.85      270.90     29.06 o
  11   3  15     2242.22     2273.31    104.60 o
  13   3  15     1858.33     1904.74     91.43 o
  15   3  15     1250.98     1312.29     73.73 o
  17   3  15       75.19       46.00     31.30 o
  19   3  15        1.03       29.89     36.03 o
  21   3  15       61.83       23.20     38.54 o
  23   3  15      292.26      346.82     56.44 o
  25   3  15      338.86      381.44     62.86 o
 -26   4  15       77.12       79.63     63.22 o
 -24   4  15        0.46       -6.26     23.14 o
 -22   4  15       10.64        6.64     24.68 o
 -20   4  15      278.13      257.66     28.03 o
 -18   4  15       12.49        1.22     14.08 o
 -16   4  15        2.91        7.28     16.03 o
 -14   4  15       91.17      161.26     54.25 o
 -12   4  15      352.45      403.07     50.01 o
 -10   4  15      151.92      200.11     38.71 o
  -8   4  15      278.38      298.25     44.07 o
  -6   4  15       22.33       -7.87     27.49 o
  -4   4  15      919.47      862.45     64.78 o
  -2   4  15      511.83      609.31     54.52 o
   0   4  15      319.35      311.60     26.27 o
   2   4  15       25.36       22.36     13.12 o
   4   4  15       26.15      -14.07     14.07 o
   6   4  15       11.65       -4.51     22.04 o
   8   4  15      580.37      637.75     43.00 o
  10   4  15        0.83       26.51     22.05 o
  12   4  15       90.72       98.34     27.08 o
  14   4  15        1.22       25.30     25.55 o
  16   4  15      796.89      860.26     84.96 o
  18   4  15     1111.01     1026.11     77.66 o
  20   4  15        3.52       15.69     38.22 o
  22   4  15      545.66      726.99     77.65 o
  24   4  15        1.57       33.66     54.08 o
 -23   5  15       17.60       66.79     65.53 o
 -21   5  15      106.07      102.39     30.82 o
 -19   5  15       80.43      152.25     31.15 o
 -17   5  15       50.19       31.81     16.09 o
 -15   5  15        0.59      -19.14     19.14 o
 -13   5  15      160.19      197.70     54.00 o
 -11   5  15        0.69       30.89     31.25 o
  -9   5  15       88.55      174.93     39.32 o
  -7   5  15      349.02      275.91     79.54 o
  -5   5  15     1020.17     1072.57    129.01 o
  -3   5  15      763.33      829.87     67.44 o
  -1   5  15       32.99       33.68     18.49 o
   1   5  15      514.85      510.30     30.56 o
   3   5  15       28.94       32.48     15.35 o
   5   5  15      753.52      689.26     43.83 o
   7   5  15       56.50       29.54     19.98 o
   9   5  15      151.87       89.99     25.68 o
  11   5  15      205.20      201.52     54.39 o
  13   5  15      319.91      285.09     36.86 o
  15   5  15        4.32       34.16     27.56 o
  17   5  15       42.25       62.15     32.40 o
  19   5  15        4.57       15.67     33.82 o
  21   5  15      233.99      351.15     61.34 o
 -20   6  15      325.95      666.44     94.41 o
 -18   6  15       10.53       12.86     18.91 o
 -16   6  15      162.76      124.40     32.18 o
 -14   6  15       51.76       43.13     16.32 o
 -12   6  15      710.08      700.61     52.69 o
 -10   6  15       60.38       65.53     24.97 o
  -8   6  15     1165.33      980.81    168.22 o
  -6   6  15      418.43      342.98     94.32 o
  -4   6  15        0.12        6.17     16.65 o
  -2   6  15      166.96      191.30     21.88 o
   0   6  15       28.54       28.63     16.28 o
   2   6  15      217.07      241.83     29.06 o
   4   6  15      146.78      138.99     26.01 o
   6   6  15        1.64        7.40     20.80 o
   8   6  15      208.59      166.73     29.29 o
  10   6  15        0.61       37.21     26.43 o
  12   6  15     1976.79     1894.62    123.12 o
  14   6  15       37.67       44.41     22.80 o
  16   6  15      714.10      688.82     82.98 o
  18   6  15        1.13      -32.15     32.15 o
  20   6  15       15.81      -26.69     34.54 o
 -17   7  15       73.89       58.22     73.73 o
 -15   7  15       15.02       20.54     38.99 o
 -13   7  15      122.62      147.48     27.01 o
 -11   7  15       53.52       39.68     19.00 o
  -9   7  15       12.71        1.81     17.17 o
  -7   7  15      212.26      142.74     22.81 o
  -5   7  15       24.42       -1.00     17.24 o
  -3   7  15      151.41      107.88     27.48 o
  -1   7  15       42.60      118.20     55.89 o
   1   7  15      623.46      558.86     50.63 o
   3   7  15      187.29      207.90     30.41 o
   5   7  15      505.81      468.77     90.60 o
   7   7  15       34.14       18.16     21.53 o
   9   7  15      168.97      155.50     32.48 o
  11   7  15       32.20       63.70     27.56 o
  13   7  15      346.51      241.75     31.62 o
  15   7  15        5.99        7.52     27.85 o
 -12   8  15       19.42      -22.42     37.52 o
 -10   8  15       99.81       42.79     25.43 o
  -8   8  15       72.68      134.94     35.47 o
  -6   8  15      207.58      182.42     31.12 o
  -4   8  15      171.15      149.97     30.74 o
  -2   8  15       29.80       44.92     26.61 o
   0   8  15        2.79       16.86     25.11 o
   2   8  15      228.35      219.82     33.03 o
   4   8  15       71.29       82.54     29.06 o
   6   8  15        8.59       14.36     24.33 o
   8   8  15      108.43       73.38     42.28 o
  10   8  15       27.57       71.89     64.50 o
  12   8  15      442.89      828.22    126.45 o
 -26   0  16      255.92      425.30    103.72 o
 -24   0  16      164.09      165.75     78.77 o
 -22   0  16       74.22       78.09     66.64 o
 -20   0  16      239.23      375.41     79.28 o
 -16   0  16       55.83        5.47     42.72 o
 -14   0  16      767.28      978.33     87.49 o
 -12   0  16       40.20       21.53     27.60 o
 -10   0  16       49.03       50.36     22.58 o
  -8   0  16      403.36      349.49     37.60 o
  -6   0  16      897.81      702.56     52.65 o
  -4   0  16     3682.57     3669.12    185.98 o
  -2   0  16       27.70       41.90     22.03 o
   0   0  16      371.38      419.35     40.72 o
   2   0  16      549.18      614.52     82.27 o
   4   0  16      776.13      741.08     89.37 o
   6   0  16        0.42       -3.56     24.27 o
   8   0  16      100.01       51.57     29.80 o
  10   0  16     1771.85     1847.20    109.11 o
  12   0  16     1137.48     1110.75     79.39 o
  14   0  16      804.26      931.04     74.28 o
  16   0  16       79.51       61.16     37.07 o
  18   0  16       18.51        3.08     53.31 o
  20   0  16       67.44       26.14     49.89 o
  22   0  16        4.24       23.58     52.46 o
  24   0  16      790.76     1192.17    143.53 o
 -27   1  16        0.47       92.18     54.18 o
 -25   1  16       91.33      105.96     54.37 o
 -23   1  16      338.82      316.71     60.57 o
 -21   1  16        0.26      -15.54     38.92 o
 -19   1  16        1.71      -32.28     32.28 o
 -17   1  16      153.84      173.67     30.37 o
 -15   1  16       59.37       56.89     23.46 o
 -13   1  16      158.48      133.46     25.35 o
 -11   1  16     3606.09     3666.35    152.61 o
  -9   1  16      264.34      278.65     38.38 o
  -7   1  16      567.19      573.22     49.84 o
  -5   1  16        6.34        0.58     21.63 o
  -3   1  16        0.34       -7.97     11.60 o
  -1   1  16      327.13      390.07     23.63 o
   1   1  16      523.99      530.07     57.02 o
   3   1  16        0.45      -15.23     15.23 o
   5   1  16      613.43      678.84     49.88 o
   7   1  16      390.98      399.48     30.47 o
   9   1  16      757.72      836.94     45.08 o
  11   1  16       53.25       84.83     23.94 o
  13   1  16       36.50       19.94     22.52 o
  15   1  16      175.23      136.34     30.58 o
  17   1  16      179.17      159.15     36.75 o
  19   1  16      307.90      346.03    127.30 o
  21   1  16      572.43      601.77     72.95 o
  23   1  16      445.96      463.46     66.76 o
  25   1  16       63.86      175.59     57.15 o
 -26   2  16        4.67       70.18     36.36 o
 -24   2  16       13.05       27.19     27.20 o
 -22   2  16       68.50       56.25     31.01 o
 -20   2  16       75.69       56.27     30.55 o
 -18   2  16       37.41       60.52     21.50 o
 -16   2  16      137.69      196.14     23.81 o
 -14   2  16       69.49       43.93     22.58 o
 -12   2  16       32.08      -27.71     27.71 o
 -10   2  16      633.93      699.04     85.09 o
  -8   2  16        0.11      -19.65     26.02 o
  -6   2  16      228.12      278.55     38.00 o
  -4   2  16      167.42       91.80     30.67 o
  -2   2  16      798.46      815.50    104.15 o
   0   2  16     1396.70     1415.04     64.23 o
   2   2  16       18.50       22.55     18.60 o
   4   2  16     1245.09     1271.39     56.51 o
   6   2  16       24.96       17.00     22.32 o
   8   2  16       24.59      -17.84     17.84 o
  10   2  16      105.30       73.58     23.75 o
  12   2  16      255.55      362.67     70.88 o
  14   2  16        0.26      -18.12     25.88 o
  16   2  16      151.66      181.23     37.64 o
  18   2  16      312.16      383.60     48.05 o
  20   2  16      139.10      119.76     48.27 o
  22   2  16      275.47      308.75    115.25 o
  24   2  16        2.84       30.64     42.02 o
 -25   3  16        2.19        5.63     42.74 o
 -23   3  16       24.34        6.45     32.34 o
 -21   3  16      139.77      185.09     43.29 o
 -19   3  16       50.70       45.78     23.21 o
 -17   3  16      176.54      156.01     41.65 o
 -15   3  16       70.33       34.02     31.65 o
 -13   3  16       15.54      -13.35     28.62 o
 -11   3  16       73.83      101.67     34.46 o
  -9   3  16        3.82       -8.50     26.03 o
  -7   3  16       49.33       25.19     29.27 o
  -5   3  16      110.45       75.05     31.37 o
  -3   3  16      162.61      143.59     36.14 o
  -1   3  16     1097.04      958.87    103.72 o
   1   3  16     1783.62     1766.06     98.40 o
   3   3  16     1579.81     1673.79     69.44 o
   5   3  16     1303.75     1374.18     61.31 o
   7   3  16      137.50      195.76     32.62 o
   9   3  16       42.94        9.72     20.46 o
  11   3  16       67.32      113.08     27.24 o
  13   3  16        3.43       39.43     44.13 o
  15   3  16     1176.41     1187.91     69.35 o
  17   3  16      424.95      359.45     46.07 o
  19   3  16      166.83      193.94     47.15 o
  21   3  16      145.87      179.29     49.19 o
  23   3  16       82.42       71.86     44.51 o
 -24   4  16        2.91      -22.90     55.02 o
 -22   4  16        0.03       52.03     23.38 o
 -20   4  16       99.25      134.53     24.98 o
 -18   4  16       14.16       23.72     22.84 o
 -16   4  16       89.26       46.39     36.55 o
 -14   4  16       70.82       29.98     34.93 o
 -12   4  16      256.36      312.37     57.84 o
 -10   4  16      335.95      328.48     47.23 o
  -8   4  16      162.07      153.40     37.96 o
  -6   4  16      350.39      332.84     45.85 o
  -4   4  16      440.48      396.50     48.54 o
  -2   4  16      290.72      358.39     46.13 o
   0   4  16       86.04       79.78     15.89 o
   2   4  16       12.49       11.14     30.21 o
   4   4  16     1048.08     1002.36     58.75 o
   6   4  16      353.80      373.83     46.74 o
   8   4  16      206.93      147.64     37.28 o
  10   4  16      233.32      189.96     30.61 o
  12   4  16      428.06      458.70     42.65 o
  14   4  16      215.12      242.18     35.66 o
  16   4  16        6.10       31.80     30.85 o
  18   4  16      561.05      647.77     64.76 o
  20   4  16      516.52      434.71    118.67 o
  22   4  16      310.66      411.46    120.21 o
 -21   5  16      140.62      234.36     31.76 o
 -19   5  16       19.09       46.17     16.00 o
 -17   5  16        3.63      -17.75     17.75 o
 -15   5  16        8.64      -23.58     49.89 o
 -13   5  16       11.22      -40.84     40.84 o
 -11   5  16      264.49      331.83     65.61 o
  -9   5  16      802.21      800.82     73.56 o
  -7   5  16       22.52       85.44     71.68 o
  -5   5  16        0.16       14.83     27.76 o
  -3   5  16      142.05      212.56     55.36 o
  -1   5  16       22.00       20.12     15.39 o
   1   5  16       38.85       57.64     16.30 o
   3   5  16       18.96       20.23     17.81 o
   5   5  16        2.49        1.66     18.69 o
   7   5  16      167.69      234.28     32.63 o
   9   5  16      310.24      277.74     47.45 o
  11   5  16      416.07      287.40     52.38 o
  13   5  16      399.39      345.33     39.43 o
  15   5  16     2088.52     2305.99    131.08 o
  17   5  16      123.60      145.72     51.42 o
  19   5  16       61.34       -5.04     86.97 o
 -18   6  16       19.20       13.22     24.46 o
 -16   6  16      124.75      212.71     30.83 o
 -14   6  16        1.43       -2.85     21.17 o
 -12   6  16       20.37      -44.26     45.45 o
 -10   6  16      221.14      206.41     57.24 o
  -8   6  16      157.92      167.11     56.22 o
  -6   6  16       54.17       34.17     43.23 o
  -4   6  16       78.97       34.66     21.28 o
  -2   6  16       35.31       86.43     17.56 o
   0   6  16       18.87       43.54     16.87 o
   2   6  16      150.10      203.54     27.46 o
   4   6  16      177.20      181.13     46.88 o
   6   6  16        2.39       22.54     20.14 o
   8   6  16      171.83      173.96     30.55 o
  10   6  16      263.86      225.44     57.26 o
  12   6  16        0.81      -33.87     36.86 o
  14   6  16       15.11      -14.51     24.89 o
  16   6  16      121.62       76.52     31.63 o
  18   6  16       10.17      124.22     66.30 o
 -15   7  16        7.46        4.20     39.75 o
 -13   7  16       21.06      -23.00     23.00 o
 -11   7  16      171.50       93.24     22.44 o
  -9   7  16       17.06       21.72     31.82 o
  -7   7  16      140.64      129.47     28.74 o
  -5   7  16       31.41       17.74     16.81 o
  -3   7  16       51.86       83.36     23.39 o
  -1   7  16       13.34       52.63     21.10 o
   1   7  16       60.37       67.61     26.00 o
   3   7  16      235.71      218.78     32.51 o
   5   7  16        6.30       -2.66     21.33 o
   7   7  16       26.73        6.91     22.02 o
   9   7  16        7.32       26.95     25.54 o
  11   7  16       45.80        2.56     40.54 o
  13   7  16      172.93      243.37     61.51 o
 -10   8  16       12.01       74.50     63.05 o
  -8   8  16      279.83      241.20     51.81 o
  -6   8  16      193.67      135.24     89.54 o
  -4   8  16        0.82      -36.66     36.66 o
  -2   8  16      143.61      183.22     50.43 o
   0   8  16      190.68      221.03     53.22 o
   2   8  16      227.66      285.14     52.53 o
   4   8  16       69.38       68.25     43.73 o
   6   8  16       61.00       38.18     43.35 o
   8   8  16        4.27       86.46     63.22 o
 -25   1  17       65.04       50.14     50.76 o
 -23   1  17      347.03      241.01     56.00 o
 -21   1  17       34.38       49.94     45.13 o
 -19   1  17       83.92      113.10     42.01 o
 -17   1  17       32.75       45.39     25.92 o
 -15   1  17      342.04      407.70     80.39 o
 -13   1  17        1.71       17.78     19.93 o
 -11   1  17       88.54       77.22     26.01 o
  -9   1  17      585.54      631.54     83.21 o
  -7   1  17      548.25      532.45     36.75 o
  -5   1  17      225.92      256.55     27.41 o
  -3   1  17      838.61      864.59     48.87 o
  -1   1  17     1233.33     1291.47     53.64 o
   1   1  17       89.29      118.79     19.39 o
   3   1  17      270.82      341.64     30.41 o
   5   1  17      143.75      146.13     27.69 o
   7   1  17       17.80       -4.70     17.28 o
   9   1  17       89.45       94.76     25.80 o
  11   1  17      694.79      735.72     67.48 o
  13   1  17       20.03       14.26     24.18 o
  15   1  17       24.16       -3.28     29.44 o
  17   1  17       16.23      -30.48     30.48 o
  19   1  17      302.75      353.80     57.09 o
  21   1  17        4.09       58.37     44.07 o
  23   1  17        1.90       13.60     43.51 o
 -24   2  17        1.78       -3.18     47.10 o
 -22   2  17       48.58       -4.48     43.50 o
 -20   2  17       68.79       67.45     45.20 o
 -18   2  17       12.38       15.67     23.51 o
 -16   2  17        0.14      -35.71     52.63 o
 -14   2  17      234.25      298.83     66.73 o
 -12   2  17        9.97      -19.41     27.78 o
 -10   2  17      335.06      230.56     38.03 o
  -8   2  17      605.79      682.18     55.29 o
  -6   2  17       46.71      -26.68     26.68 o
  -4   2  17      780.32      811.91     62.88 o
  -2   2  17        1.91       -2.24     19.76 o
   0   2  17      422.21      453.54     30.67 o
   2   2  17      303.18      365.50     29.22 o
   4   2  17      741.22      700.89     39.33 o
   6   2  17      357.76      375.79     37.71 o
   8   2  17      220.43      151.15     30.67 o
  10   2  17        4.76       11.35     27.06 o
  12   2  17      541.44      675.73     46.65 o
  14   2  17      102.65      119.91     33.11 o
  16   2  17       88.96       85.11     38.91 o
  18   2  17      197.69      214.04     48.46 o
  20   2  17       12.10       -5.46     88.34 o
  22   2  17      127.23      142.92     51.86 o
 -23   3  17       15.52       -4.97     33.43 o
 -21   3  17       32.64       59.30     33.76 o
 -19   3  17        4.33      -10.23     19.10 o
 -17   3  17        3.04       47.42     36.95 o
 -15   3  17       18.95       -8.26     33.51 o
 -13   3  17       20.14       55.82     33.13 o
 -11   3  17        0.34       -5.83     29.41 o
  -9   3  17      359.87      468.69     50.41 o
  -7   3  17       51.04       47.50     30.67 o
  -5   3  17       26.58       97.25     45.62 o
  -3   3  17      513.37      467.96     49.78 o
  -1   3  17       21.24       26.29     28.95 o
   1   3  17        3.98       43.73     23.48 o
   3   3  17      440.38      589.45     55.59 o
   5   3  17        0.07       32.78     20.01 o
   7   3  17       13.90       29.96     26.29 o
   9   3  17        6.94      -12.02     25.98 o
  11   3  17      446.22      483.46     42.42 o
  13   3  17       22.56      -29.54     29.54 o
  15   3  17      381.00      447.99     60.65 o
  17   3  17      375.36      335.24     45.06 o
  19   3  17       16.03        0.46     39.47 o
  21   3  17       83.35       73.74     81.68 o
 -22   4  17        0.01      113.46     54.85 o
 -20   4  17      176.47      268.50     33.52 o
 -18   4  17      111.95      111.04     27.42 o
 -16   4  17      334.24      438.56     78.26 o
 -14   4  17       92.21       81.30     47.76 o
 -12   4  17      171.37      146.79     42.29 o
 -10   4  17      345.20      310.55     46.15 o
  -8   4  17      232.43      229.05     58.35 o
  -6   4  17        9.05       39.20     29.87 o
  -4   4  17       18.95       17.79     41.52 o
  -2   4  17        0.85       30.49     33.53 o
   0   4  17       52.85       48.41     21.76 o
   2   4  17       22.76      -11.73     21.24 o
   4   4  17       61.97       67.80     27.10 o
   6   4  17       21.68       -8.61     28.33 o
   8   4  17       61.40       88.46     34.98 o
  10   4  17        2.64       -2.40     33.52 o
  12   4  17       39.58        9.64     51.69 o
  14   4  17      433.41      517.90     47.53 o
  16   4  17      645.39      712.71     62.91 o
  18   4  17       48.92       20.47     30.60 o
  20   4  17       23.87       83.38     41.69 o
 -19   5  17        3.13       -5.34     24.18 o
 -17   5  17       11.54       37.59     52.63 o
 -15   5  17      193.47      211.20     58.78 o
 -13   5  17      447.77      453.49     72.45 o
 -11   5  17        0.32       -2.05     38.96 o
  -9   5  17        5.94       76.04     44.26 o
  -7   5  17      590.20      704.51     81.34 o
  -5   5  17      125.49       -5.30     41.52 o
  -3   5  17       60.83       95.35     45.96 o
  -1   5  17        1.84       -7.29     17.47 o
   1   5  17      182.22      151.71     19.89 o
   3   5  17        0.91       13.33     18.27 o
   5   5  17       24.00       24.65     28.63 o
   7   5  17      208.56      165.56     40.78 o
   9   5  17       90.25       68.74     38.23 o
  11   5  17        2.28      -35.00     35.00 o
  13   5  17       16.95       -0.89     41.36 o
  15   5  17      284.44      350.37     41.91 o
  17   5  17      107.71      101.85     32.71 o
 -16   6  17        9.83      -46.82     46.82 o
 -14   6  17      349.67      292.87     66.98 o
 -12   6  17      199.08      186.08     60.32 o
 -10   6  17      372.55      230.85     58.95 o
  -8   6  17      117.64       57.24     51.09 o
  -6   6  17      161.52       57.41     53.82 o
  -4   6  17      109.09      134.58     25.24 o
  -2   6  17        3.01       11.77     22.09 o
   0   6  17      517.55      508.75     41.71 o
   2   6  17       82.79       93.19     25.96 o
   4   6  17      175.24      103.23     48.50 o
   6   6  17       36.49       58.23     24.26 o
   8   6  17       41.45       20.23     24.03 o
  10   6  17      336.92      249.28    123.97 o
  12   6  17      792.40     1070.34    132.94 o
  14   6  17       10.25      -13.59     41.78 o
 -11   7  17      102.27      116.99     33.23 o
  -9   7  17       15.28        9.06     51.43 o
  -7   7  17       36.99       28.06     23.52 o
  -5   7  17        5.93       31.58     23.50 o
  -3   7  17      116.57      173.92     26.96 o
  -1   7  17      214.78      219.05     30.84 o
   1   7  17       63.78       77.37     25.11 o
   3   7  17      218.59      191.13     63.94 o
   5   7  17       30.28       54.53     38.59 o
   7   7  17      543.63      482.62     90.48 o
   9   7  17        7.85      -29.21     37.39 o
 -24   0  18        3.84       38.79     68.86 o
 -22   0  18      124.52       27.51     61.86 o
 -20   0  18      208.72      173.26     68.69 o
 -18   0  18        0.32      -18.28     47.50 o
 -16   0  18       12.59        8.03     44.26 o
 -14   0  18      294.67      201.63     55.53 o
 -12   0  18        1.74       -4.99     25.29 o
 -10   0  18      261.31      179.12     43.49 o
  -8   0  18        0.23        2.45     24.86 o
  -6   0  18      133.75      128.30     29.69 o
  -4   0  18      194.98      156.23     31.36 o
  -2   0  18      178.05      196.16     44.17 o
   0   0  18      491.17      646.24     85.61 o
   2   0  18      425.41      562.85     81.34 o
   4   0  18      137.76      162.33     58.10 o
   6   0  18       64.12      110.74     54.25 o
   8   0  18      309.49      247.47     59.55 o
  10   0  18     1164.51     1318.54    143.79 o
  12   0  18      134.78      147.52     39.73 o
  14   0  18      144.51      169.39     46.46 o
  16   0  18       57.66       -9.57     55.02 o
  18   0  18      101.01      102.35     56.05 o
  20   0  18       82.59       94.49     60.83 o
  22   0  18      107.93      144.73     67.84 o
 -23   1  18       26.85       62.46     47.16 o
 -21   1  18        9.71        1.54     41.43 o
 -19   1  18        7.10       22.08     38.64 o
 -17   1  18        4.10       10.98     27.66 o
 -15   1  18       27.72      -22.36     22.36 o
 -13   1  18        3.02      -19.27     19.27 o
 -11   1  18       85.24       58.95     49.89 o
  -9   1  18        0.05       50.75     43.23 o
  -7   1  18      197.82      233.95     49.55 o
  -5   1  18      229.38      198.46     28.29 o
  -3   1  18      120.44      129.43     25.38 o
  -1   1  18      162.86      357.79     46.24 o
   1   1  18     1037.07     1167.83     62.39 o
   3   1  18      510.64      549.66     58.78 o
   5   1  18      351.34      373.27     35.83 o
   7   1  18      131.31      117.56     28.52 o
   9   1  18       39.19      -14.25     20.52 o
  11   1  18        4.46       33.53     32.94 o
  13   1  18       76.68       72.77     27.26 o
  15   1  18      149.06       76.41     32.40 o
  17   1  18      517.92      607.31     65.50 o
  19   1  18        1.13       22.68     40.56 o
  21   1  18      950.09     1014.05     91.79 o
 -22   2  18       46.96       63.61     45.83 o
 -20   2  18        0.10       11.48     37.79 o
 -18   2  18        0.45       18.88     23.14 o
 -16   2  18      110.24      207.95     67.15 o
 -14   2  18       36.94       52.63     54.51 o
 -12   2  18       83.63       19.65     52.46 o
 -10   2  18       95.37       30.93     57.58 o
  -8   2  18      930.20     1120.07    118.07 o
  -6   2  18        5.55       27.21     29.82 o
  -4   2  18      208.71      260.83     76.12 o
  -2   2  18       26.01       49.36     28.62 o
   0   2  18      226.69      238.80     36.45 o
   2   2  18       41.52       51.17     19.00 o
   4   2  18        0.60       18.11     21.45 o
   6   2  18       82.63      114.04     29.29 o
   8   2  18      123.26      123.83     30.84 o
  10   2  18      529.24      615.86     53.38 o
  12   2  18        5.05       -6.23     24.84 o
  14   2  18      429.18      450.68     45.82 o
  16   2  18        0.67       -1.09     32.25 o
  18   2  18       35.39        5.85     35.08 o
  20   2  18       66.28       83.34     43.45 o
 -21   3  18        1.22      -13.04     41.89 o
 -19   3  18       13.65        1.06     34.94 o
 -17   3  18        4.73       26.55     46.56 o
 -15   3  18      311.70      238.35     44.95 o
 -13   3  18       92.36       35.45     33.23 o
 -11   3  18        2.04       15.02     32.12 o
  -9   3  18       14.02       44.98     67.92 o
  -7   3  18        0.83        9.15     31.54 o
  -5   3  18       22.67      -29.37     29.37 o
  -3   3  18      191.63      180.95     39.26 o
  -1   3  18      145.90      191.52     39.37 o
   1   3  18      388.24      378.19     47.80 o
   3   3  18       86.23      118.14     24.27 o
   5   3  18        8.12       13.66     23.20 o
   7   3  18       12.29      -12.55     26.64 o
   9   3  18        0.65       20.49     32.11 o
  11   3  18      382.99      418.84     67.24 o
  13   3  18        0.73       47.23     47.86 o
  15   3  18       11.24        7.96     29.52 o
  17   3  18      247.13      107.31     60.45 o
  19   3  18      108.41      100.47     40.37 o
 -20   4  18        9.22       77.06     52.46 o
 -18   4  18        6.50      -37.32     37.32 o
 -16   4  18       54.95      -38.40     64.25 o
 -14   4  18      108.98      139.43     69.63 o
 -12   4  18      316.10      367.96     53.64 o
 -10   4  18       75.18       83.87     36.31 o
  -8   4  18       30.91       44.38     32.56 o
  -6   4  18       74.01       68.25     35.65 o
  -4   4  18      110.69      138.56     40.24 o
  -2   4  18       45.52       60.44     36.23 o
   0   4  18      336.75      321.52     47.76 o
   2   4  18      543.77      547.29     65.85 o
   4   4  18       21.46      -11.71     26.29 o
   6   4  18       54.85       18.09     30.94 o
   8   4  18      193.19      124.61     39.89 o
  10   4  18        0.71      -43.64     56.47 o
  12   4  18       47.40       -1.19     42.46 o
  14   4  18       15.03       14.83     39.87 o
  16   4  18      294.22      407.16     47.89 o
  18   4  18       15.27       28.24     31.32 o
 -17   5  18       39.95       67.15     55.53 o
 -15   5  18      154.47       83.73     53.31 o
 -13   5  18       44.90      111.92     53.65 o
 -11   5  18      359.39      412.66     71.08 o
  -9   5  18      202.87      292.19     59.63 o
  -7   5  18       47.25      119.27     51.26 o
  -5   5  18      233.03      161.64     57.41 o
  -3   5  18       26.45       20.33     45.45 o
  -1   5  18        2.67        5.43     42.63 o
   1   5  18        0.28        1.12     26.40 o
   3   5  18       25.68       21.03     28.43 o
   5   5  18      133.34      136.08     37.92 o
   7   5  18      122.64       90.30     49.21 o
   9   5  18       27.28       13.94     37.87 o
  11   5  18      250.94      222.22     49.55 o
  13   5  18     2135.84     2466.88    211.88 o
  15   5  18       42.12       66.14     47.37 o
 -14   6  18       83.58      108.50     57.07 o
 -12   6  18        2.47       61.86     52.46 o
 -10   6  18       82.96       62.54     50.24 o
  -8   6  18       17.96        4.27     45.96 o
  -6   6  18       23.52      -10.25     45.96 o
  -4   6  18       45.28       27.85     49.72 o
  -2   6  18      161.76      232.92     27.27 o
   0   6  18      197.03      218.14     25.23 o
   2   6  18        3.24       18.21     20.27 o
   4   6  18       45.06       18.78     20.18 o
   6   6  18       26.74      -11.13     24.13 o
   8   6  18       69.44       23.39     37.46 o
  10   6  18       13.98       27.56     39.70 o
  12   6  18       93.16      100.97     58.44 o
  -7   7  18       12.43       55.70     52.80 o
  -5   7  18      100.70       82.45     32.38 o
  -3   7  18       20.81       24.28     25.52 o
  -1   7  18       44.01       56.85     40.89 o
   1   7  18       41.54       47.16     41.55 o
   3   7  18        0.29      -34.66     34.66 o
   5   7  18       90.74      138.84     46.47 o
 -21   1  19       23.69       43.13     43.74 o
 -19   1  19        1.61        4.05     34.03 o
 -17   1  19       20.31       35.72     34.40 o
 -15   1  19       14.75       18.83     23.31 o
 -13   1  19       37.53        6.83     30.61 o
 -11   1  19        0.87       -4.77     28.94 o
  -9   1  19      137.66      152.00     36.27 o
  -7   1  19       68.43       65.87     32.29 o
  -5   1  19      169.67      154.07     27.91 o
  -3   1  19       49.05       65.48     30.09 o
  -1   1  19      254.23      355.63     36.49 o
   1   1  19      370.62      446.95     54.73 o
   3   1  19      121.38      104.24     24.45 o
   5   1  19      195.95      170.51     47.40 o
   7   1  19      144.07      113.76     29.97 o
   9   1  19       89.81      142.53     32.75 o
  11   1  19      162.62       96.13     25.58 o
  13   1  19       61.10       27.53     25.97 o
  15   1  19       19.63       14.60     36.31 o
  17   1  19       75.00       93.81     68.26 o
  19   1  19      426.49      353.25     58.40 o
 -20   2  19        0.21      -38.34     38.34 o
 -18   2  19        0.45      150.71     64.42 o
 -16   2  19       26.97       11.45     53.14 o
 -14   2  19       43.88       36.74     56.90 o
 -12   2  19       23.13      -15.89     53.14 o
 -10   2  19      156.99      197.87     65.27 o
  -8   2  19      367.15      445.80     83.04 o
  -6   2  19      232.42      129.52     60.66 o
  -4   2  19      161.29      134.13     60.49 o
  -2   2  19      507.19      531.72     32.59 o
   0   2  19      429.43      520.29     33.75 o
   2   2  19       28.14       -1.28     18.68 o
   4   2  19       65.58       75.98     25.72 o
   6   2  19       91.47      114.06     28.99 o
   8   2  19      232.98      241.26     36.29 o
  10   2  19      372.65      329.50     69.61 o
  12   2  19      355.82      386.53     52.89 o
  14   2  19      300.42      218.59     36.28 o
  16   2  19      425.15      438.08     60.95 o
  18   2  19      275.88      251.03     75.18 o
 -19   3  19       30.52       29.56     60.32 o
 -17   3  19       31.94       70.40     56.90 o
 -15   3  19        4.68      -16.06     54.51 o
 -13   3  19        2.40      -15.55     57.58 o
 -11   3  19      596.09      527.99     92.78 o
  -9   3  19       42.17       70.14     35.85 o
  -7   3  19       63.73       20.13     31.20 o
  -5   3  19       13.37       26.36     31.68 o
  -3   3  19      484.26      531.71     54.51 o
  -1   3  19      476.04      499.77     92.10 o
   1   3  19       27.63      -17.70     17.70 o
   3   3  19        2.24      -18.91     18.91 o
   5   3  19        7.12       19.91     25.60 o
   7   3  19       64.95       83.68     32.65 o
   9   3  19      155.78      134.73     40.00 o
  11   3  19        0.22       -2.21     35.27 o
  13   3  19      402.98      537.21     67.44 o
  15   3  19        9.94       37.46     60.15 o
  17   3  19      139.08      115.60     35.76 o
 -16   4  19        4.80      -22.40     36.85 o
 -14   4  19        2.24       -3.83     62.37 o
 -12   4  19       61.58      121.34     40.96 o
 -10   4  19       68.72       93.09     37.46 o
  -8   4  19      144.54      114.54     37.96 o
  -6   4  19       29.02       22.85     54.68 o
  -4   4  19        3.07       30.49     42.38 o
  -2   4  19      474.33      388.64     51.52 o
   0   4  19        0.48       76.15     37.01 o
   2   4  19       60.89      138.39     46.19 o
   4   4  19      341.88      347.20     45.27 o
   6   4  19       92.96      117.85     35.04 o
   8   4  19       46.58       73.36     37.11 o
  10   4  19      112.36      151.32     45.82 o
  12   4  19        6.01      -30.61     37.21 o
  14   4  19      232.75      284.55     56.29 o
 -13   5  19        9.07       34.00     48.19 o
 -11   5  19      422.69      303.81     68.01 o
  -9   5  19       62.50       85.09     49.21 o
  -7   5  19       25.85       46.99     48.19 o
  -5   5  19       89.61      139.09     52.80 o
  -3   5  19       11.42      -33.66     41.52 o
  -1   5  19        0.72       20.33     46.82 o
   1   5  19       42.77       -5.65     26.10 o
   3   5  19        0.56      -26.39     26.39 o
   5   5  19       71.11       77.44     34.93 o
   7   5  19       25.34       -1.96     31.56 o
   9   5  19       85.58       74.09     95.69 o
  11   5  19       21.29       37.39     42.52 o
 -10   6  19        6.47      -32.29     48.19 o
  -8   6  19        1.95       37.76     50.24 o
  -6   6  19       88.58       52.80     49.21 o
  -4   6  19        1.33      -13.16     48.70 o
  -2   6  19      892.46     1132.88     90.73 o
   0   6  19       45.07       58.87     22.34 o
   2   6  19        2.55       -1.20     32.29 o
   4   6  19       18.67      -14.79     31.80 o
   6   6  19       28.25       25.31     36.51 o
 -18   0  20       18.20      -22.73     50.24 o
 -16   0  20        2.86       21.02     46.14 o
 -14   0  20       85.71       39.81     47.33 o
 -12   0  20        2.25      -14.52     45.79 o
 -10   0  20        3.25      -13.50     41.52 o
  -8   0  20      126.35      149.68     54.34 o
  -6   0  20      311.13      392.32     69.72 o
  -4   0  20        6.90       57.93     47.50 o
  -2   0  20      431.78      506.46     81.51 o
   0   0  20      339.01      516.38     83.56 o
   2   0  20       99.95      157.20     61.68 o
   4   0  20      205.00      224.53     67.49 o
   6   0  20       44.18       22.21     53.65 o
   8   0  20       16.25      101.16     59.81 o
  10   0  20      455.10      421.15    193.00 o
  12   0  20       85.14      118.57     86.20 o
  14   0  20       14.73      -11.47     37.73 o
  16   0  20      838.06      893.49     99.79 o
 -17   1  20        5.12        1.45     34.52 o
 -15   1  20      130.81      157.23     31.29 o
 -13   1  20       31.09       44.67     25.71 o
 -11   1  20       30.29       24.70     32.06 o
  -9   1  20      148.68      129.83     34.43 o
  -7   1  20       79.34      125.30     33.00 o
  -5   1  20       49.86       21.96     25.14 o
  -3   1  20        3.74       56.42     32.31 o
  -1   1  20       93.27       80.93     35.84 o
   1   1  20       12.09      -19.09     31.78 o
   3   1  20       36.09       65.90     44.94 o
   5   1  20      209.66      266.77     48.99 o
   7   1  20        7.26       -0.44     24.68 o
   9   1  20      140.73      177.59     34.67 o
  11   1  20       32.62       48.46     32.21 o
  13   1  20       12.02      -27.76     27.76 o
  15   1  20        5.86      -14.99     29.27 o
 -18   2  20        3.55       60.15     45.79 o
 -16   2  20        1.09       11.96     52.80 o
 -14   2  20      101.59       41.35     61.68 o
 -12   2  20        9.45      -28.71     48.36 o
 -10   2  20       46.62        2.39     53.65 o
  -8   2  20       44.02        8.89     50.75 o
  -6   2  20       50.67       48.53     54.34 o
  -4   2  20      234.12      272.54     73.65 o
  -2   2  20        1.59        5.30     23.01 o
   0   2  20      179.89      158.38     29.24 o
   2   2  20      121.96      117.10     28.57 o
   4   2  20      574.39      635.32     46.56 o
   6   2  20        0.03       14.57     26.01 o
   8   2  20      606.28      673.49     53.56 o
  10   2  20       11.41       20.19     29.92 o
  12   2  20       79.20       52.76     37.83 o
  14   2  20      188.85      145.99     47.30 o
 -15   3  20       37.38        5.47     59.81 o
 -13   3  20       10.84       25.97     59.81 o
 -11   3  20      225.85      236.49     75.01 o
  -9   3  20       90.45       70.91     57.75 o
  -7   3  20        5.59       29.05     56.56 o
  -5   3  20       72.60      158.57     64.59 o
  -3   3  20      159.41      196.29     40.72 o
  -1   3  20      146.94       59.65     35.31 o
   1   3  20       12.32       18.34     20.82 o
   3   3  20       57.63       29.70     24.42 o
   5   3  20       38.30       45.71     28.26 o
   7   3  20       10.46       11.78     30.53 o
   9   3  20        1.63      -32.66     32.69 o
  11   3  20       72.83       76.08     39.83 o
  13   3  20       87.35       14.87     41.22 o
 -12   4  20        1.10       18.56     38.42 o
 -10   4  20       87.01       90.95     40.02 o
  -8   4  20      321.10      395.26     51.05 o
  -6   4  20       29.11       41.13     34.99 o
  -4   4  20        0.30      -27.33     31.80 o
  -2   4  20        9.58        2.12     32.63 o
   0   4  20      143.14      142.94     43.72 o
   2   4  20        4.77       16.85     23.89 o
   4   4  20        8.93        4.92     27.71 o
   6   4  20       16.30       21.68     32.13 o
   8   4  20       49.73       71.62     36.62 o
  10   4  20       23.50       37.55     39.96 o
  12   4  20       45.49       98.76     63.05 o
  -9   5  20      130.57      218.03     54.34 o
  -7   5  20       11.52       52.29     42.89 o
  -5   5  20      214.40      230.85     55.53 o
  -3   5  20      192.87      201.97     58.27 o
  -1   5  20        4.98       84.75     51.26 o
   1   5  20        4.25       45.80     36.69 o
   3   5  20       16.84        1.33     29.90 o
   5   5  20       88.24       28.87     35.19 o
   7   5  20       19.25        6.16     36.06 o
 -15   1  21        2.31      -13.13     32.92 o
 -13   1  21        2.06       14.44     25.39 o
 -11   1  21       13.29       13.81     31.00 o
  -9   1  21      188.27      198.47     32.63 o
  -7   1  21       18.18       32.40     25.56 o
  -5   1  21       66.45       75.26     28.13 o
  -3   1  21       87.74      131.71     42.31 o
  -1   1  21      290.65      302.41     49.68 o
   1   1  21      292.14      304.23     50.75 o
   3   1  21        7.59       11.49     34.53 o
   5   1  21      214.77      295.93     51.76 o
   7   1  21      108.31      124.12     46.49 o
   9   1  21      148.36      105.24     38.70 o
  11   1  21      304.63      275.33     53.96 o
  13   1  21        8.88      -34.51     34.51 o
 -14   2  21        1.44       46.31     58.27 o
 -12   2  21       25.16       30.24     58.61 o
 -10   2  21        6.47      -48.87     49.89 o
  -8   2  21       56.09        7.35     56.73 o
  -6   2  21        2.76       24.26     56.56 o
  -4   2  21      330.49      195.82     74.67 o
  -2   2  21        0.21       15.94     28.85 o
   0   2  21      153.67      220.09     41.52 o
   2   2  21      124.85      118.72     39.95 o
   4   2  21       15.97       35.44     47.42 o
   6   2  21       64.74       88.63     29.33 o
   8   2  21       12.57       20.94     28.85 o
  10   2  21       95.64       93.77     48.95 o
  12   2  21        0.06       -4.98     34.03 o
 -11   3  21        0.89      -24.95     52.63 o
  -9   3  21        0.00      -30.93     55.02 o
  -7   3  21       28.95      107.99     60.83 o
  -5   3  21        0.45        7.35     52.80 o
  -3   3  21        3.63      -39.13     54.85 o
  -1   3  21        4.16      -58.95     58.95 o
   1   3  21       17.62      -14.63     22.90 o
   3   3  21       94.65       77.66     26.77 o
   5   3  21        3.74      -24.72     24.72 o
   7   3  21       33.35       43.85     33.19 o
   9   3  21       53.42       83.12     37.86 o
  -8   4  21        6.74      -47.50     60.32 o
  -6   4  21       18.82       57.83     42.55 o
  -4   4  21       10.97      -22.71     51.95 o
  -2   4  21       22.45       45.55     38.10 o
   0   4  21       22.01       41.10     27.71 o
   2   4  21       22.00       70.23     37.16 o
   4   4  21        8.81        0.45     30.02 o
   6   4  21       39.55       47.03     34.19 o
 -10   0  22      154.26       12.47     50.75 o
  -8   0  22       91.91       67.15     56.56 o
  -6   0  22      238.85      138.58     61.68 o
  -4   0  22       88.82      135.67     62.71 o
  -2   0  22     1641.50     1884.38    167.28 o
   0   0  22        0.02        6.15     52.46 o
   2   0  22       29.66       40.50     55.53 o
   4   0  22      152.68      129.69     65.96 o
   6   0  22      173.74      284.50     71.77 o
   8   0  22      141.40      145.58     69.72 o
  -9   1  22       56.41        9.12     33.04 o
  -7   1  22        5.26      -26.70     32.62 o
  -5   1  22       25.98       28.42     34.11 o
  -3   1  22        1.65       10.70     33.46 o
  -1   1  22       32.38       21.34     35.34 o
   1   1  22        0.51        9.13     62.97 o
   3   1  22      139.86      200.17     69.29 o
   5   1  22        0.90       -7.81     38.96 o
   7   1  22       59.53       54.12     42.87 o
  -8   2  22       51.37      136.87     61.68 o
  -6   2  22       47.39       52.63     60.32 o
  -4   2  22        1.64       -2.22     55.19 o
  -2   2  22        9.96        3.83     31.56 o
   0   2  22        1.15      -31.42     31.42 o
   2   2  22        3.11       40.04     35.19 o
   4   2  22       13.07      -14.01     47.42 o
   6   2  22       65.60       42.72     41.94 o
  -3   3  22       19.31       68.52     65.27 o
  -1   3  22       92.66       71.43     43.51 o
   1   3  22        0.02      -12.33     29.85 o
 
